# Supplementary material for: Single-cell transcriptome analysis reveals liver injury induced by glyphosate in mice
Source: Cell Mol Biol Lett. 2023 Feb 4;28:11. doi: 10.1186/s11658-023-00426-z (PMC9898913; doi:10.1186/s11658-023-00426-z)
Supplement: Supplementary file 2 — Additional file 2: Table S1. The top 100 genes for 13 major cell lineages. Table S2. The cell number for 13 major cell lineages. Table S3. The differentially expressed genes for 13 major cell lineages after glyphosate treatment. Table S4. The cell number for HSC cell subtypes. Table S5. The differentially expressed genes for HSC cell after glyphosate treatment. Table S6. The GO analysis for upregulated DEGs of HSC cells after GLY treatment. Table S7. The cell number for hepatocyte cell subtypes. Table S8. The differentially expressed genes for hepatocyte cell subtypes. Table S9. The differentially expressed genes for hepatocyte cell subtypes after GLY treatment. Table S10. The GO analysis for upregulated DEGs of hepatocyte cells after GLY treatment. Table S11. The cell number for Kupffer cell subtypes. Table S12. The average expression level of differentially expressed genes of KC4 cell for each sample. Table S13. The average fold change (avg_logFC) for differentially expressed cytokines of each Kupffer cell subtype after GLY treatment. Table S14. The average expression level of common differentially expressed genes of KC cell subtypes for each sample. Table S15. The cell number for LCM cell subtypes. Table S16. The differentially expressed genes for LCM cell subtypes after glyphosate treatment. [file 11658_2023_426_MOESM2_ESM.xlsx]

## Sheet: Table S1
Supplementary Table S1 | The top100 genes for 13 major cell lineages
X	p_val	avg_log2FC	pct.1	pct.2	p_val_adj	cluster	gene
Ptprb	0	3.84031	0.98	0.178	0	EC	Ptprb
Aqp1	0	3.75248	0.974	0.202	0	EC	Aqp1
Ehd3	0	3.65459	0.976	0.209	0	EC	Ehd3
Dnase1l3	0	3.58953	0.96	0.211	0	EC	Dnase1l3
Clec4g	0	3.5751	0.969	0.185	0	EC	Clec4g
Kdr	0	3.574	0.964	0.15	0	EC	Kdr
Igfbp7	0	3.50178	0.971	0.194	0	EC	Igfbp7
Plpp3	0	3.49989	0.954	0.192	0	EC	Plpp3
Gpihbp1	0	3.46598	0.951	0.145	0	EC	Gpihbp1
Bmp2	0	3.41033	0.942	0.138	0	EC	Bmp2
Selenop	0	3.22703	0.996	0.627	0	EC	Selenop
Eng	0	3.22227	0.942	0.143	0	EC	Eng
Gpr182	0	3.21729	0.947	0.12	0	EC	Gpr182
Fcgr2b	0	3.14376	0.926	0.277	0	EC	Fcgr2b
Adgrf5	0	3.10915	0.944	0.12	0	EC	Adgrf5
F8	0	2.98045	0.909	0.095	0	EC	F8
Il6st	0	2.9554	0.932	0.234	0	EC	Il6st
Fabp4	0	2.93933	0.798	0.115	0	EC	Fabp4
Lifr	0	2.9372	0.921	0.196	0	EC	Lifr
Egfl7	0	2.92919	0.939	0.136	0	EC	Egfl7
Cavin2	0	2.92603	0.914	0.11	0	EC	Cavin2
Plpp1	0	2.91139	0.897	0.141	0	EC	Plpp1
Nrp1	0	2.88207	0.925	0.236	0	EC	Nrp1
Adam23	0	2.87703	0.867	0.106	0	EC	Adam23
Plxnc1	0	2.87473	0.919	0.166	0	EC	Plxnc1
Tspan7	0	2.86834	0.906	0.105	0	EC	Tspan7
Flt1	0	2.85389	0.911	0.108	0	EC	Flt1
Fam167b	0	2.78887	0.89	0.104	0	EC	Fam167b
Oit3	0	2.77785	0.887	0.093	0	EC	Oit3
Timp3	0	2.76187	0.872	0.106	0	EC	Timp3
Gng11	0	2.71533	0.901	0.115	0	EC	Gng11
Stab2	0	2.71344	0.886	0.169	0	EC	Stab2
Cyp26b1	0	2.65094	0.716	0.085	0	EC	Cyp26b1
Dlc1	0	2.63806	0.885	0.131	0	EC	Dlc1
Cemip2	0	2.63127	0.888	0.156	0	EC	Cemip2
Adgrl4	0	2.61614	0.877	0.088	0	EC	Adgrl4
Tinagl1	0	2.61343	0.883	0.101	0	EC	Tinagl1
Maf	0	2.60502	0.971	0.418	0	EC	Maf
Clec14a	0	2.5559	0.853	0.08	0	EC	Clec14a
Ramp2	0	2.54741	0.869	0.092	0	EC	Ramp2
Flt4	0	2.54422	0.87	0.095	0	EC	Flt4
Sparc	0	2.54163	0.946	0.175	0	EC	Sparc
Cldn5	0	2.53445	0.826	0.077	0	EC	Cldn5
Stab1	0	2.50957	0.905	0.23	0	EC	Stab1
Igfbp4	0	2.50526	0.938	0.222	0	EC	Igfbp4
Cd300lg	0	2.44192	0.861	0.103	0	EC	Cd300lg
Meis2	0	2.43046	0.85	0.084	0	EC	Meis2
Mrc1	0	2.42707	0.943	0.331	0	EC	Mrc1
Tm4sf1	0	2.39746	0.821	0.09	0	EC	Tm4sf1
Lyve1	0	2.38652	0.685	0.082	0	EC	Lyve1
Snrk	0	2.38066	0.904	0.251	0	EC	Snrk
Nr2f2	0	2.37372	0.833	0.093	0	EC	Nr2f2
Itga1	0	2.37085	0.863	0.13	0	EC	Itga1
Epas1	0	2.363	0.875	0.123	0	EC	Epas1
Slc43a3	0	2.34177	0.829	0.096	0	EC	Slc43a3
Iigp1	0	2.32132	0.699	0.195	0	EC	Iigp1
Esam	0	2.31196	0.841	0.086	0	EC	Esam
Mmrn2	0	2.30292	0.827	0.073	0	EC	Mmrn2
Cyyr1	0	2.3021	0.83	0.074	0	EC	Cyyr1
Sptbn1	0	2.28813	0.941	0.39	0	EC	Sptbn1
Cyp4b1	0	2.27241	0.792	0.078	0	EC	Cyp4b1
Calcrl	0	2.25766	0.841	0.116	0	EC	Calcrl
Col4a1	0	2.25701	0.812	0.088	0	EC	Col4a1
Plxnd1	0	2.24889	0.855	0.154	0	EC	Plxnd1
Gatm	0	2.24061	0.863	0.253	0	EC	Gatm
Sema6a	0	2.23553	0.814	0.077	0	EC	Sema6a
Tpbgl	0	2.23085	0.804	0.073	0	EC	Tpbgl
Pakap.1	0	2.22651	0.834	0.104	0	EC	Pakap.1
Hspg2	0	2.19657	0.831	0.091	0	EC	Hspg2
Pde2a	0	2.19215	0.876	0.172	0	EC	Pde2a
Cd59a	0	2.18067	0.818	0.09	0	EC	Cd59a
Nfib	0	2.15998	0.848	0.116	0	EC	Nfib
Dpp4	0	2.15428	0.845	0.158	0	EC	Dpp4
Slco2a1	0	2.13361	0.746	0.088	0	EC	Slco2a1
Amotl1	0	2.12758	0.806	0.085	0	EC	Amotl1
Bmpr2	0	2.11964	0.852	0.226	0	EC	Bmpr2
Fkbp1a	0	2.11001	0.917	0.366	0	EC	Fkbp1a
Cd55	0	2.10704	0.92	0.328	0	EC	Cd55
Btnl9	0	2.10628	0.715	0.063	0	EC	Btnl9
Myo10	0	2.09518	0.813	0.154	0	EC	Myo10
Rapgef5	0	2.0908	0.799	0.105	0	EC	Rapgef5
Jam2	0	2.07968	0.706	0.068	0	EC	Jam2
Tek	0	2.07567	0.79	0.072	0	EC	Tek
Mgll	0	2.05373	0.799	0.104	0	EC	Mgll
Tcim	0	2.0352	0.762	0.096	0	EC	Tcim
Fam124a	0	2.00901	0.778	0.076	0	EC	Fam124a
Nrp2	0	1.99128	0.783	0.104	0	EC	Nrp2
S100a16	0	1.9639	0.796	0.094	0	EC	S100a16
Kit	0	1.96299	0.641	0.072	0	EC	Kit
Rasip1	0	1.95842	0.79	0.085	0	EC	Rasip1
Myct1	0	1.94637	0.743	0.061	0	EC	Myct1
Pecam1	0	1.93875	0.878	0.269	0	EC	Pecam1
Rasgrp3	0	1.93205	0.801	0.141	0	EC	Rasgrp3
Cd93	0	1.9277	0.788	0.156	0	EC	Cd93
Cmtm8	0	1.9262	0.773	0.097	0	EC	Cmtm8
Clic4	0	1.92497	0.873	0.302	0	EC	Clic4
App	0	1.92301	0.906	0.376	0	EC	App
Degs1	0	1.92267	0.873	0.359	0	EC	Degs1
Adamts1	0	1.92054	0.576	0.064	0	EC	Adamts1
Ctsl	0	1.92016	0.929	0.431	0	EC	Ctsl
Clu	0	6.63737	1	0.125	0	Chol	Clu
Spp1	0	6.27673	1	0.067	0	Chol	Spp1
Cp	0	4.77233	1	0.068	0	Chol	Cp
Tm4sf4	0	4.05889	0.987	0.008	0	Chol	Tm4sf4
Krt8	0	3.88304	0.987	0.03	0	Chol	Krt8
Krt18	0	3.83903	0.996	0.029	0	Chol	Krt18
Sorbs2	0	3.51812	0.991	0.013	0	Chol	Sorbs2
Tstd1	0	3.47029	0.996	0.014	0	Chol	Tstd1
Ambp	0	3.3354	0.996	0.13	0	Chol	Ambp
Epcam	0	3.24423	0.987	0.011	0	Chol	Epcam
Dsg2	0	3.0832	0.978	0.009	0	Chol	Dsg2
Atp1b1	0	3.07212	0.978	0.06	0	Chol	Atp1b1
Bicc1	0	3.05878	0.978	0.01	0	Chol	Bicc1
Alcam	0	3.01745	0.991	0.092	0	Chol	Alcam
Sox9	0	2.99826	0.926	0.003	0	Chol	Sox9
Cldn3	0	2.94731	0.987	0.008	0	Chol	Cldn3
Onecut2	0	2.7715	0.965	0.02	0	Chol	Onecut2
Sox41	0	2.71075	0.961	0.139	0	Chol	Sox4
Ces1d	0	2.69578	0.9	0.021	0	Chol	Ces1d
Cldn7	0	2.5566	0.948	0.001	0	Chol	Cldn7
Scara3	0	2.49364	0.913	0.002	0	Chol	Scara3
Fmo2	0	2.46071	0.939	0.009	0	Chol	Fmo2
Dcdc2a	0	2.44739	0.908	0.002	0	Chol	Dcdc2a
Anxa4	0	2.42743	0.969	0.127	0	Chol	Anxa4
Pdzk1ip1	0	2.33695	0.904	0.001	0	Chol	Pdzk1ip1
Lurap1l	0	2.31573	0.869	0.012	0	Chol	Lurap1l
Ddit4l	0	2.27652	0.869	0.001	0	Chol	Ddit4l
Fgfr3	0	2.2673	0.908	0.043	0	Chol	Fgfr3
Tspan8	0	2.25938	0.699	0.001	0	Chol	Tspan8
Clmn	0	2.24615	0.886	0.011	0	Chol	Clmn
Krt19	0	2.24317	0.812	0.007	0	Chol	Krt19
Cdh1	0	2.23779	0.948	0.015	0	Chol	Cdh1
Pigr	0	2.19563	0.755	0.076	0	Chol	Pigr
Cxadr	0	2.19291	0.926	0.012	0	Chol	Cxadr
Cystm1	0	2.17972	0.926	0.041	0	Chol	Cystm1
Prox1	0	2.16427	0.856	0.029	0	Chol	Prox1
Fxyd3	0	2.15451	0.821	0.001	0	Chol	Fxyd3
Plet1	0	2.13749	0.856	0.002	0	Chol	Plet1
Ptprf	0	2.08824	0.913	0.023	0	Chol	Ptprf
Pkhd1	0	2.05789	0.886	0.001	0	Chol	Pkhd1
Wwc1	0	1.96302	0.86	0.008	0	Chol	Wwc1
Crp	0	1.82184	0.869	0.024	0	Chol	Crp
Adk	0	1.81756	0.926	0.117	0	Chol	Adk
Dsp	0	1.80273	0.803	0.005	0	Chol	Dsp
Cd63	0	1.78574	0.948	0.116	0	Chol	Cd63
Sftpd	0	1.78394	0.594	0	0	Chol	Sftpd
Ehf	0	1.77621	0.825	0.002	0	Chol	Ehf
Qpct	0	1.77308	0.856	0.061	0	Chol	Qpct
Tesc	0	1.75078	0.782	0.019	0	Chol	Tesc
Itih5	0	1.74552	0.734	0.013	0	Chol	Itih5
Cryab	0	1.72426	0.777	0.026	0	Chol	Cryab
Anxa13	0	1.72367	0.812	0.001	0	Chol	Anxa13
Proc	0	1.71683	0.856	0.027	0	Chol	Proc
Rab27b	0	1.71648	0.795	0.005	0	Chol	Rab27b
Wnt4	0	1.69321	0.799	0.03	0	Chol	Wnt4
Bche	0	1.6906	0.821	0.005	0	Chol	Bche
Slc5a1	0	1.68911	0.79	0	0	Chol	Slc5a1
Msmp	0	1.68752	0.188	0.002	0	Chol	Msmp
Itih2	0	1.67981	0.764	0.04	0	Chol	Itih2
Onecut1	0	1.67921	0.721	0.007	0	Chol	Onecut1
Peg3	0	1.6429	0.672	0.011	0	Chol	Peg3
Gata6	0	1.62089	0.751	0.011	0	Chol	Gata6
Fxyd1	0	1.59807	0.795	0.036	0	Chol	Fxyd1
Slc2a2	0	1.58508	0.716	0.013	0	Chol	Slc2a2
Kcne3	0	1.57247	0.664	0.008	0	Chol	Kcne3
ccdc198	0	1.56809	0.747	0	0	Chol	ccdc198
Kifc31	4.85574e-297	2.10921	0.93	0.15	1.00932e-292	Chol	Kifc3
Cadm1	2.20336e-290	1.83492	0.908	0.126	4.57991e-286	Chol	Cadm1
Gm43305	3.16641e-276	1.95628	0.782	0.095	6.58171e-272	Chol	Gm43305
Ccn11	1.63629e-273	2.06941	0.677	0.074	3.40119e-269	Chol	Ccn1
Nudt19	2.10887e-269	1.74915	0.817	0.118	4.38349e-265	Chol	Nudt19
Cd24a	2.25863e-268	1.67777	0.913	0.129	4.6948e-264	Chol	Cd24a
Lcn2	2.42298e-260	2.51844	0.747	0.088	5.03641e-256	Chol	Lcn2
Idh2	7.46782e-254	1.66063	0.9	0.156	1.55226e-249	Chol	Idh2
Spint21	3.88509e-207	1.65407	0.904	0.188	8.07555e-203	Chol	Spint2
Mgst1	2.96831e-192	2.27626	0.996	0.288	6.16992e-188	Chol	Mgst1
Sdc4	1.39438e-180	1.83726	0.956	0.245	2.89836e-176	Chol	Sdc4
Chd9	5.33358e-176	1.68796	0.878	0.201	1.10864e-171	Chol	Chd9
Mfge81	6.11781e-176	1.99325	0.921	0.233	1.27165e-171	Chol	Mfge8
Errfi1	2.10518e-174	1.70799	0.821	0.171	4.37583e-170	Chol	Errfi1
Tmem176b	2.00628e-167	2.16977	1	0.344	4.17024e-163	Chol	Tmem176b
Tns11	2.76957e-158	2.02246	0.987	0.34	5.75683e-154	Chol	Tns1
Gas61	1.90673e-155	2.22531	0.983	0.352	3.96333e-151	Chol	Gas6
Anxa51	3.43212e-154	2.80626	1	0.615	7.134e-150	Chol	Anxa5
Dbi	4.10318e-145	2.7918	1	0.606	8.52886e-141	Chol	Dbi
Ttr	1.00409e-143	1.96496	0.983	0.399	2.08711e-139	Chol	Ttr
Chka	1.59569e-142	2.02799	0.939	0.285	3.3168e-138	Chol	Chka
Hhex	1.35607e-141	1.71193	0.869	0.247	2.81872e-137	Chol	Hhex
C3	6.61374e-138	1.75818	0.891	0.251	1.37473e-133	Chol	C3
Tmem176a	6.03056e-133	1.60236	0.926	0.29	1.25351e-128	Chol	Tmem176a
Hmgn1	3.72264e-126	1.57983	0.948	0.368	7.73788e-122	Chol	Hmgn1
Bsg1	2.50883e-121	1.94153	0.978	0.532	5.21485e-117	Chol	Bsg
Zbtb201	1.55275e-119	1.81937	0.983	0.542	3.22755e-115	Chol	Zbtb20
Ifi271	6.61673e-117	1.5497	0.952	0.371	1.37535e-112	Chol	Ifi27
Atp1a11	6.52348e-114	1.65011	0.991	0.587	1.35597e-109	Chol	Atp1a1
Alb	3.40411e-113	1.84984	0.996	0.745	7.07578e-109	Chol	Alb
2022-06-01	5.5505e-71	2.11993	0.913	0.605	1.15373e-66	Chol	Jun
Atf3	1.24346e-65	2.23386	0.677	0.259	2.58465e-61	Chol	Atf3
Ahsg	5.34827e-64	1.91064	0.659	0.23	1.11169e-59	Chol	Ahsg
Fosb	3.98563e-40	1.62186	0.782	0.506	8.28453e-36	Chol	Fosb
Fabp1	0	5.31256	0.966	0.348	0	Hep	Fabp1
Serpina1e	0	5.29251	0.933	0.37	0	Hep	Serpina1e
Serpina1c	0	4.85642	0.966	0.343	0	Hep	Serpina1c
Bhmt	0	4.80996	0.716	0.071	0	Hep	Bhmt
Aldob1	0	4.61408	0.916	0.154	0	Hep	Aldob
Ttr1	0	4.60271	0.96	0.382	0	Hep	Ttr
Serpina1a	0	4.56825	0.921	0.214	0	Hep	Serpina1a
Akr1c6	0	4.49288	0.833	0.084	0	Hep	Akr1c6
Serpina1b	0	4.48613	0.914	0.229	0	Hep	Serpina1b
Apoa2	0	4.45111	0.971	0.442	0	Hep	Apoa2
Car3	0	4.42312	0.703	0.076	0	Hep	Car3
Saa2	0	4.39478	0.507	0.23	0	Hep	Saa2
Alb1	0	4.28936	0.994	0.737	0	Hep	Alb
Gsta31	0	4.22615	0.806	0.082	0	Hep	Gsta3
Ass1	0	4.18069	0.815	0.132	0	Hep	Ass1
Apoa1	0	4.15063	0.902	0.36	0	Hep	Apoa1
Apoc3	0	4.13077	0.892	0.186	0	Hep	Apoc3
Mup3	0	4.11849	0.87	0.334	0	Hep	Mup3
Ahsg1	0	4.0548	0.866	0.211	0	Hep	Ahsg
Mat1a	0	4.00378	0.818	0.077	0	Hep	Mat1a
Mup20	0	3.97204	0.752	0.23	0	Hep	Mup20
Saa1	0	3.95845	0.592	0.238	0	Hep	Saa1
Cdo1	0	3.92178	0.79	0.079	0	Hep	Cdo1
Gnmt	0	3.90189	0.774	0.076	0	Hep	Gnmt
Rbp41	0	3.83987	0.85	0.181	0	Hep	Rbp4
Ttc36	0	3.82862	0.763	0.08	0	Hep	Ttc36
Scp2	0	3.81631	0.954	0.636	0	Hep	Scp2
Gstp1	0	3.8062	0.756	0.299	0	Hep	Gstp1
Pck1	0	3.76336	0.781	0.086	0	Hep	Pck1
Phyh	0	3.75432	0.839	0.212	0	Hep	Phyh
Trf1	0	3.71209	0.959	0.517	0	Hep	Trf
Hmgcs21	0	3.7027	0.8	0.067	0	Hep	Hmgcs2
Gstm11	0	3.69645	0.814	0.281	0	Hep	Gstm1
Tdo2	0	3.64099	0.775	0.069	0	Hep	Tdo2
Dbi1	0	3.60931	0.93	0.597	0	Hep	Dbi
Hpx	0	3.60122	0.788	0.267	0	Hep	Hpx
Hpd	0	3.59427	0.744	0.058	0	Hep	Hpd
Rida1	0	3.54991	0.685	0.103	0	Hep	Rida
Uox	0	3.53915	0.749	0.064	0	Hep	Uox
Fbp1	0	3.52751	0.714	0.046	0	Hep	Fbp1
Serpina3k	0	3.48425	0.852	0.293	0	Hep	Serpina3k
Selenbp2	0	3.47909	0.412	0.024	0	Hep	Selenbp2
Fgb	0	3.46687	0.755	0.219	0	Hep	Fgb
Orm1	0	3.4576	0.733	0.154	0	Hep	Orm1
Rgn	0	3.43808	0.555	0.038	0	Hep	Rgn
Chchd101	0	3.40326	0.784	0.168	0	Hep	Chchd10
Cat1	0	3.37895	0.864	0.372	0	Hep	Cat
Gc	0	3.37076	0.842	0.204	0	Hep	Gc
Serpina1d	0	3.35799	0.739	0.103	0	Hep	Serpina1d
Hamp	0	3.35683	0.593	0.104	0	Hep	Hamp
Adh1	0	3.35152	0.72	0.053	0	Hep	Adh1
Arg1	0	3.3011	0.735	0.092	0	Hep	Arg1
Stard101	0	3.26997	0.731	0.102	0	Hep	Stard10
Apoc4	0	3.25488	0.748	0.109	0	Hep	Apoc4
Apoc11	0	3.2317	0.961	0.531	0	Hep	Apoc1
Otc	0	3.16164	0.62	0.031	0	Hep	Otc
Hp	0	3.12275	0.797	0.31	0	Hep	Hp
Cyp2e1	0	3.118	0.527	0.123	0	Hep	Cyp2e1
Fgg	0	3.10679	0.715	0.166	0	Hep	Fgg
Ndrg2	0	3.07775	0.688	0.065	0	Hep	Ndrg2
Acaa2	0	3.05666	0.756	0.287	0	Hep	Acaa2
Wfdc21	0	3.03987	0.775	0.158	0	Hep	Wfdc21
Mgst11	0	3.00539	0.801	0.274	0	Hep	Mgst1
Sephs2	0	3.00262	0.728	0.145	0	Hep	Sephs2
Tat	0	2.91827	0.593	0.039	0	Hep	Tat
Acox1	0	2.90932	0.72	0.232	0	Hep	Acox1
Nudt7	0	2.9045	0.567	0.052	0	Hep	Nudt7
Aox3	0	2.89955	0.549	0.027	0	Hep	Aox3
Mup11	0	2.8954	0.47	0.102	0	Hep	Mup11
Mup7	0	2.88633	0.496	0.084	0	Hep	Mup7
Sord	0	2.86446	0.704	0.2	0	Hep	Sord
Ddt1	0	2.86138	0.676	0.195	0	Hep	Ddt
Aldh1l1	0	2.85818	0.596	0.044	0	Hep	Aldh1l1
Acaa1b	0	2.84162	0.559	0.028	0	Hep	Acaa1b
Cyb5a1	0	2.83716	0.847	0.57	0	Hep	Cyb5a
Sult2a8	0	2.82832	0.538	0.033	0	Hep	Sult2a8
C31	0	2.76526	0.662	0.24	0	Hep	C3
Aldh1a11	0	2.7407	0.567	0.04	0	Hep	Aldh1a1
Urah1	0	2.63018	0.538	0.028	0	Hep	Urah
Adk1	0	2.61348	0.604	0.104	0	Hep	Adk
Apoh	0	2.60076	0.586	0.094	0	Hep	Apoh
Ephx2	0	2.58285	0.557	0.026	0	Hep	Ephx2
Pah1	0	2.57921	0.554	0.029	0	Hep	Pah
Errfi11	0	2.57637	0.657	0.157	0	Hep	Errfi1
Crot1	0	2.53452	0.613	0.183	0	Hep	Crot
Cps1	0	2.52841	0.557	0.065	0	Hep	Cps1
Kng1	0	2.51487	0.502	0.137	0	Hep	Kng1
Fmo5	0	2.51288	0.571	0.101	0	Hep	Fmo5
Scd1	0	2.50578	0.599	0.266	0	Hep	Scd1
Pcbd11	0	2.46738	0.519	0.023	0	Hep	Pcbd1
Ambp1	0	2.43677	0.545	0.119	0	Hep	Ambp
Comt1	0	2.37082	0.647	0.239	0	Hep	Comt
Hal	0	2.3678	0.411	0.021	0	Hep	Hal
Fah	0	2.36667	0.524	0.029	0	Hep	Fah
Agxt	0	2.3613	0.484	0.018	0	Hep	Agxt
Cyp3a11	0	2.32885	0.415	0.114	0	Hep	Cyp3a11
Adh51	0	2.32261	0.602	0.264	0	Hep	Adh5
Itih4	0	2.31499	0.442	0.113	0	Hep	Itih4
Grhpr1	0	2.30357	0.504	0.061	0	Hep	Grhpr
Asl	0	2.30178	0.531	0.115	0	Hep	Asl
Col3a1	0	5.57582	0.931	0.046	0	HSC	Col3a1
Col1a2	0	5.36575	0.882	0.033	0	HSC	Col1a2
Dcn	0	5.27208	0.895	0.038	0	HSC	Dcn
Col1a1	0	5.22422	0.835	0.028	0	HSC	Col1a1
Timp1	0	3.49406	0.717	0.027	0	HSC	Timp1
Mgp	0	3.27029	0.577	0.006	0	HSC	Mgp
Sparc1	0	3.04016	0.981	0.478	0	HSC	Sparc
Col6a1	0	2.88749	0.73	0.009	0	HSC	Col6a1
Col5a2	0	2.79061	0.687	0.042	0	HSC	Col5a2
Hspb13	0	2.72595	0.763	0.11	0	HSC	Hspb1
Lum	0	2.69994	0.447	0.006	0	HSC	Lum
Acta2	0	2.6998	0.486	0.019	0	HSC	Acta2
Fstl1	0	2.69827	0.744	0.014	0	HSC	Fstl1
Cxcl121	0	2.6864	0.396	0.027	0	HSC	Cxcl12
Fbln2	0	2.65909	0.662	0.017	0	HSC	Fbln2
Col6a2	0	2.64974	0.709	0.006	0	HSC	Col6a2
Serpinh11	0	2.59469	0.876	0.245	0	HSC	Serpinh1
Cd631	0	2.57524	0.844	0.111	0	HSC	Cd63
Meg3	0	2.54464	0.461	0.006	0	HSC	Meg3
Tagln	0	2.53989	0.33	0.013	0	HSC	Tagln
Igfbp6	0	2.50991	0.582	0.018	0	HSC	Igfbp6
Aebp1	0	2.49882	0.67	0.015	0	HSC	Aebp1
Rbp12	0	2.47086	0.686	0.078	0	HSC	Rbp1
Serping12	0	2.41929	0.675	0.039	0	HSC	Serping1
Ptgis	0	2.26426	0.7	0.028	0	HSC	Ptgis
Tpm2	0	2.24559	0.607	0.009	0	HSC	Tpm2
Col5a1	0	2.15667	0.561	0.006	0	HSC	Col5a1
S100a6	0	2.10311	0.879	0.253	0	HSC	S100a6
Wnt41	0	2.05555	0.637	0.027	0	HSC	Wnt4
Gas1	0	1.99268	0.564	0.005	0	HSC	Gas1
Ncam1	0	1.98052	0.492	0.004	0	HSC	Ncam1
Mmp2	0	1.97614	0.448	0.004	0	HSC	Mmp2
Igfbp5	0	1.95874	0.259	0.007	0	HSC	Igfbp5
Msln	0	1.94569	0.319	0.002	0	HSC	Msln
Lmna2	0	1.93171	0.714	0.1	0	HSC	Lmna
Col6a3	0	1.86859	0.464	0.006	0	HSC	Col6a3
Selenom2	0	1.83085	0.7	0.155	0	HSC	Selenom
Bicc11	0	1.80687	0.593	0.008	0	HSC	Bicc1
Cpxm1	0	1.79168	0.453	0.002	0	HSC	Cpxm1
Loxl1	0	1.7829	0.552	0.002	0	HSC	Loxl1
Timp21	0	1.78072	0.794	0.189	0	HSC	Timp2
Cryab1	0	1.77449	0.64	0.022	0	HSC	Cryab
Olfml3	0	1.76961	0.5	0.029	0	HSC	Olfml3
Cavin3	0	1.74921	0.649	0.007	0	HSC	Cavin3
Cygb	0	1.7426	0.387	0.008	0	HSC	Cygb
Rcn31	0	1.73583	0.69	0.17	0	HSC	Rcn3
Krt191	0	1.72636	0.398	0.006	0	HSC	Krt19
Dmkn	0	1.72073	0.289	0.006	0	HSC	Dmkn
Krt82	0	1.71601	0.392	0.03	0	HSC	Krt8
Rarres21	0	1.70225	0.462	0.046	0	HSC	Rarres2
C1s11	0	1.65994	0.566	0.018	0	HSC	C1s1
Lgals7	0	1.64074	0.398	0.002	0	HSC	Lgals7
Serpinf11	0	1.56514	0.418	0.024	0	HSC	Serpinf1
Lox	0	1.53914	0.492	0.002	0	HSC	Lox
Sfrp1	0	1.53249	0.242	0.002	0	HSC	Sfrp1
Fn12	0	1.51563	0.72	0.117	0	HSC	Fn1
Pcolce	0	1.50247	0.627	0.062	0	HSC	Pcolce
Clu2	0	1.47796	0.648	0.123	0	HSC	Clu
Col14a1	0	1.47157	0.325	0.011	0	HSC	Col14a1
Upk3b	0	1.4612	0.325	0.002	0	HSC	Upk3b
Ildr2	0	1.44922	0.514	0.004	0	HSC	Ildr2
Fbn1	0	1.43925	0.53	0.02	0	HSC	Fbn1
Mmp23	0	1.43504	0.516	0.005	0	HSC	Mmp23
Ptn	0	1.43134	0.258	0.001	0	HSC	Ptn
Maged12	0	1.41806	0.651	0.156	0	HSC	Maged1
Mfap5	0	1.41498	0.255	0.001	0	HSC	Mfap5
Serpina3n1	0	1.40622	0.39	0.051	0	HSC	Serpina3n
Gm497081	0	1.40005	0.442	0.008	0	HSC	Gm49708
Dpt	0	1.39294	0.236	0.001	0	HSC	Dpt
Bmp11	0	1.39162	0.487	0.009	0	HSC	Bmp1
Gata61	0	1.38986	0.544	0.008	0	HSC	Gata6
Eln	0	1.34674	0.322	0.006	0	HSC	Eln
Myl9	0	1.34642	0.316	0.005	0	HSC	Myl9
Smim1	0	1.34322	0.583	0.082	0	HSC	Smim1
Plod2	0	1.34098	0.513	0.011	0	HSC	Plod2
Smoc2	0	1.33255	0.288	0.002	0	HSC	Smoc2
Mylk1	1.37249e-299	1.33124	0.338	0.041	2.85286e-295	HSC	Mylk
Ccdc801	4.30705e-292	2.51289	0.83	0.305	8.95264e-288	HSC	Ccdc80
Gpx3	3.22201e-284	1.55529	0.421	0.066	6.69727e-280	HSC	Gpx3
Colec11	6.797e-283	1.43591	0.14	0.007	1.41283e-278	HSC	Colec11
Lgals1	5.52942e-263	3.27305	0.898	0.465	1.14934e-258	HSC	Lgals1
Pmepa1	1.09326e-254	1.32956	0.58	0.137	2.27244e-250	HSC	Pmepa1
Bgn1	2.12066e-250	2.43086	0.851	0.373	4.40801e-246	HSC	Bgn
Vim	1.34318e-243	2.02845	0.94	0.602	2.79193e-239	HSC	Vim
Tpm12	7.32571e-243	1.91447	0.726	0.251	1.52272e-238	HSC	Tpm1
Cald13	6.47772e-224	1.79584	0.788	0.322	1.34646e-219	HSC	Cald1
Gsn	3.88331e-210	1.48762	0.577	0.139	8.07185e-206	HSC	Gsn
Ecm1	8.64913e-207	2.29934	0.693	0.232	1.79781e-202	HSC	Ecm1
C32	1.72682e-191	2.88819	0.7	0.249	3.58936e-187	HSC	C3
Slc25a42	6.53127e-188	1.3998	0.799	0.394	1.35759e-183	HSC	Slc25a4
Anxa2	1.97004e-181	1.69585	0.868	0.463	4.09492e-177	HSC	Anxa2
Crip1	2.95426e-176	2.16819	0.885	0.454	6.14072e-172	HSC	Crip1
Slpi	3.17544e-169	1.85502	0.437	0.098	6.60047e-165	HSC	Slpi
Mt22	1.74981e-167	1.88338	0.701	0.263	3.63715e-163	HSC	Mt2
Tmem176a1	7.94508e-167	1.70581	0.693	0.288	1.65146e-162	HSC	Tmem176a
Csrp22	2.74644e-162	2.22714	0.712	0.305	5.70874e-158	HSC	Csrp2
Tmem176b1	1.1973e-160	1.47267	0.745	0.342	2.48871e-156	HSC	Tmem176b
Mt12	8.91191e-146	1.96218	0.903	0.549	1.85243e-141	HSC	Mt1
Alcam1	4.92583e-109	1.31378	0.347	0.093	1.02388e-104	HSC	Alcam
Saa3	8.08253e-63	1.89977	0.112	0.019	1.68004e-58	HSC	Saa3
Cd5l	0	5.19773	0.972	0.144	0	KC	Cd5l
Marco	0	4.55133	0.764	0.108	0	KC	Marco
Clec4f	0	4.53025	0.941	0.122	0	KC	Clec4f
Vsig4	0	4.19839	0.936	0.082	0	KC	Vsig4
Wfdc17	0	3.89671	0.966	0.318	0	KC	Wfdc17
C1qa	0	3.84146	0.979	0.208	0	KC	C1qa
C1qc	0	3.82411	0.961	0.149	0	KC	C1qc
Fcna	0	3.69671	0.878	0.068	0	KC	Fcna
Lpl1	0	3.68416	0.856	0.082	0	KC	Lpl
C1qb	0	3.45923	0.957	0.228	0	KC	C1qb
Slc40a1	0	3.29362	0.909	0.374	0	KC	Slc40a1
Hmox1	0	3.24444	0.817	0.196	0	KC	Hmox1
Sdc3	0	3.18722	0.915	0.383	0	KC	Sdc3
Creg1	0	2.98675	0.901	0.27	0	KC	Creg1
Folr2	0	2.95855	0.833	0.053	0	KC	Folr2
Csf1r	0	2.9493	0.867	0.154	0	KC	Csf1r
Ctsc	0	2.89408	0.915	0.236	0	KC	Ctsc
C6	0	2.77654	0.788	0.035	0	KC	C6
Ctsb	0	2.74839	0.985	0.701	0	KC	Ctsb
Cfp	0	2.68694	0.846	0.135	0	KC	Cfp
Aif1	0	2.67799	0.865	0.12	0	KC	Aif1
Fabp7	0	2.66084	0.718	0.035	0	KC	Fabp7
Il18bp	0	2.63871	0.803	0.096	0	KC	Il18bp
Axl	0	2.57156	0.795	0.093	0	KC	Axl
Mafb	0	2.55241	0.832	0.22	0	KC	Mafb
Cd163	0	2.53784	0.645	0.024	0	KC	Cd163
Pltp	0	2.52905	0.803	0.118	0	KC	Pltp
Adgre1	0	2.49925	0.798	0.089	0	KC	Adgre1
Vcam1	0	2.40084	0.743	0.165	0	KC	Vcam1
Nr1h3	0	2.3921	0.777	0.059	0	KC	Nr1h3
Grn	0	2.36339	0.909	0.504	0	KC	Grn
Ctss	0	2.31064	0.942	0.333	0	KC	Ctss
Timd4	0	2.31018	0.731	0.019	0	KC	Timd4
Cybb	0	2.3	0.864	0.223	0	KC	Cybb
Mpeg1	0	2.29351	0.852	0.184	0	KC	Mpeg1
Lgmn	0	2.25011	0.936	0.562	0	KC	Lgmn
Igf12	0	2.20627	0.79	0.102	0	KC	Igf1
Apoc12	0	2.17417	0.931	0.476	0	KC	Apoc1
Ccl24	0	2.08771	0.665	0.026	0	KC	Ccl24
Ckb	0	2.06177	0.785	0.133	0	KC	Ckb
Apoe2	0	2.0553	0.996	0.877	0	KC	Apoe
Lrp11	0	2.02867	0.75	0.124	0	KC	Lrp1
Gpx11	0	2.0219	0.958	0.677	0	KC	Gpx1
Tent5a	0	1.92818	0.731	0.212	0	KC	Tent5a
Rgs1	0	1.92592	0.689	0.135	0	KC	Rgs1
Cd300ld	0	1.88731	0.772	0.119	0	KC	Cd300ld
Smpdl3a	0	1.86717	0.825	0.342	0	KC	Smpdl3a
St3gal51	0	1.86157	0.805	0.349	0	KC	St3gal5
Lipa	0	1.80772	0.779	0.386	0	KC	Lipa
Fcgr4	0	1.80542	0.72	0.092	0	KC	Fcgr4
AW112010	0	1.793	0.872	0.389	0	KC	AW112010
Acp5	0	1.78188	0.708	0.148	0	KC	Acp5
Cd68	0	1.77007	0.726	0.167	0	KC	Cd68
Ifi30	0	1.76266	0.821	0.229	0	KC	Ifi30
Ctsd	0	1.73966	0.936	0.681	0	KC	Ctsd
Cadm11	0	1.7284	0.655	0.035	0	KC	Cadm1
Cxcl13	0	1.68664	0.284	0.009	0	KC	Cxcl13
Dmpk	0	1.63362	0.677	0.1	0	KC	Dmpk
Blvrb1	0	1.60189	0.767	0.407	0	KC	Blvrb
Rab32	0	1.56947	0.668	0.114	0	KC	Rab32
Cox5a1	0	1.56493	0.879	0.604	0	KC	Cox5a
Tcf7l2	0	1.56084	0.699	0.22	0	KC	Tcf7l2
Itgal	0	1.55264	0.757	0.209	0	KC	Itgal
Sirpa	0	1.54914	0.788	0.367	0	KC	Sirpa
Lilra5	0	1.53195	0.603	0.02	0	KC	Lilra5
Laptm5	0	1.52744	0.901	0.436	0	KC	Laptm5
Ctsa	0	1.51302	0.779	0.369	0	KC	Ctsa
Myo9a	0	1.50631	0.671	0.182	0	KC	Myo9a
Ear2	0	1.50007	0.605	0.034	0	KC	Ear2
Clec4n	0	1.49558	0.598	0.058	0	KC	Clec4n
Fcer1g	0	1.49481	0.94	0.454	0	KC	Fcer1g
C4b2	0	1.49334	0.569	0.077	0	KC	C4b
Ctsh	0	1.48343	0.782	0.262	0	KC	Ctsh
Irf71	0	1.48303	0.691	0.196	0	KC	Irf7
Itgb51	0	1.47707	0.635	0.076	0	KC	Itgb5
Cd300c2	0	1.47574	0.677	0.13	0	KC	Cd300c2
Clec12a	0	1.4715	0.686	0.113	0	KC	Clec12a
Ninj1	0	1.46315	0.73	0.273	0	KC	Ninj1
Psap	0	1.45737	0.938	0.749	0	KC	Psap
BC005537	0	1.45422	0.854	0.628	0	KC	BC005537
Ccl6	0	1.45346	0.839	0.207	0	KC	Ccl6
Ctla2b	0	1.45273	0.645	0.153	0	KC	Ctla2b
Rasgef1b	0	1.44709	0.675	0.211	0	KC	Rasgef1b
Adgre4	0	1.4393	0.598	0.039	0	KC	Adgre4
Acp2	0	1.43884	0.652	0.131	0	KC	Acp2
Ptprj	0	1.43751	0.665	0.127	0	KC	Ptprj
Hpgd1	0	1.43129	0.872	0.421	0	KC	Hpgd
Slc15a3	0	1.43032	0.675	0.168	0	KC	Slc15a3
Slc7a8	0	1.42419	0.591	0.075	0	KC	Slc7a8
Paqr91	0	1.42328	0.572	0.026	0	KC	Paqr9
Ptgs11	0	1.41263	0.809	0.399	0	KC	Ptgs1
Sat1	0	1.39887	0.881	0.549	0	KC	Sat1
Actn11	0	1.39592	0.684	0.172	0	KC	Actn1
Cd44	0	1.38817	0.801	0.268	0	KC	Cd44
Treml4	0	1.35101	0.577	0.046	0	KC	Treml4
Ftl11	0	1.34898	0.986	0.963	0	KC	Ftl1
Ddhd1	0	1.3482	0.616	0.157	0	KC	Ddhd1
Ctsz	0	1.33963	0.819	0.489	0	KC	Ctsz
Gns	0	1.33833	0.749	0.388	0	KC	Gns
Hexa	0	1.33489	0.769	0.399	0	KC	Hexa
Lyz21	0	3.78878	0.951	0.346	0	LCM	Lyz2
S100a41	0	3.69694	0.837	0.062	0	LCM	S100a4
Chil3	0	3.35698	0.389	0.015	0	LCM	Chil3
Fn13	0	3.32824	0.607	0.077	0	LCM	Fn1
Lgals31	0	2.84082	0.926	0.229	0	LCM	Lgals3
Spp12	0	2.71328	0.368	0.042	0	LCM	Spp1
Ccl9	0	2.65164	0.766	0.068	0	LCM	Ccl9
Crip11	0	2.65134	0.909	0.416	0	LCM	Crip1
Ms4a6c1	0	2.49206	0.871	0.144	0	LCM	Ms4a6c
Plac81	0	2.41646	0.654	0.261	0	LCM	Plac8
Thbs1	0	2.41561	0.474	0.035	0	LCM	Thbs1
Tgfbi1	0	2.30199	0.775	0.145	0	LCM	Tgfbi
Ccr2	0	2.26502	0.657	0.05	0	LCM	Ccr2
Pf41	0	2.21801	0.32	0.106	0	LCM	Pf4
Vim1	0	2.18542	0.892	0.578	0	LCM	Vim
Ctss1	0	2.15589	0.981	0.373	0	LCM	Ctss
Ifi27l2a2	0	2.06931	0.815	0.305	0	LCM	Ifi27l2a
S100a61	0	2.06391	0.881	0.201	0	LCM	S100a6
Emp31	0	2.03915	0.893	0.353	0	LCM	Emp3
Cd141	0	2.02035	0.714	0.147	0	LCM	Cd14
F13a1	0	1.93634	0.471	0.005	0	LCM	F13a1
Apoc21	0	1.92562	0.602	0.084	0	LCM	Apoc2
Trem21	0	1.91527	0.558	0.085	0	LCM	Trem2
Alox5ap	0	1.86171	0.906	0.217	0	LCM	Alox5ap
Capg	0	1.86144	0.661	0.148	0	LCM	Capg
Ms4a7	0	1.84405	0.32	0.039	0	LCM	Ms4a7
Ecm11	0	1.80691	0.513	0.211	0	LCM	Ecm1
Pid11	0	1.75246	0.737	0.072	0	LCM	Pid1
Gm2a1	0	1.73371	0.901	0.312	0	LCM	Gm2a
Fcer1g1	0	1.726	0.975	0.485	0	LCM	Fcer1g
Ahnak1	0	1.72319	0.834	0.387	0	LCM	Ahnak
Ms4a4c	0	1.7084	0.62	0.073	0	LCM	Ms4a4c
Ly6c2	0	1.70162	0.381	0.069	0	LCM	Ly6c2
Ms4a6b	0	1.69451	0.734	0.128	0	LCM	Ms4a6b
Itgam	0	1.68797	0.754	0.101	0	LCM	Itgam
Cx3cr1	0	1.68257	0.522	0.01	0	LCM	Cx3cr1
Ier3	0	1.67983	0.754	0.402	0	LCM	Ier3
Ifi301	0	1.66912	0.85	0.269	0	LCM	Ifi30
Cst31	0	1.66035	0.98	0.717	0	LCM	Cst3
Ms4a6d1	0	1.59996	0.612	0.09	0	LCM	Ms4a6d
Arg11	0	1.59432	0.357	0.09	0	LCM	Arg1
Gapdh2	0	1.55441	0.96	0.767	0	LCM	Gapdh
Cxcl2	0	1.55111	0.658	0.221	0	LCM	Cxcl2
Npc22	0	1.53759	0.93	0.619	0	LCM	Npc2
Cyba1	0	1.52403	0.96	0.678	0	LCM	Cyba
Fxyd5	0	1.52146	0.946	0.559	0	LCM	Fxyd5
Clec4a31	0	1.52106	0.705	0.115	0	LCM	Clec4a3
Cybb1	0	1.51641	0.916	0.264	0	LCM	Cybb
Tppp3	0	1.49512	0.34	0.013	0	LCM	Tppp3
Fcgr31	0	1.47659	0.752	0.171	0	LCM	Fcgr3
Aprt4	0	1.47447	0.721	0.189	0	LCM	Aprt
Ifitm6	0	1.44286	0.517	0.06	0	LCM	Ifitm6
Pld41	0	1.44283	0.845	0.181	0	LCM	Pld4
Lmna3	0	1.4377	0.393	0.079	0	LCM	Lmna
Napsa	0	1.40307	0.656	0.14	0	LCM	Napsa
Gda	0	1.39371	0.681	0.093	0	LCM	Gda
Cd681	0	1.38883	0.792	0.201	0	LCM	Cd68
Ifitm33	0	1.3843	0.962	0.714	0	LCM	Ifitm3
Itgb21	0	1.37898	0.809	0.22	0	LCM	Itgb2
Prdx53	0	1.36886	0.891	0.494	0	LCM	Prdx5
Lst11	0	1.35816	0.83	0.233	0	LCM	Lst1
Bcl2a1b1	0	1.34216	0.661	0.196	0	LCM	Bcl2a1b
Tspo1	0	1.33869	0.849	0.503	0	LCM	Tspo
Fcgr11	0	1.32581	0.565	0.103	0	LCM	Fcgr1
Eno13	0	1.32534	0.781	0.315	0	LCM	Eno1
Ccl61	0	1.32218	0.847	0.252	0	LCM	Ccl6
Coro1a	0	1.32169	0.942	0.44	0	LCM	Coro1a
Zeb21	0	1.32077	0.922	0.532	0	LCM	Zeb2
Anxa21	0	1.30256	0.798	0.437	0	LCM	Anxa2
Tyrobp1	0	1.29825	0.979	0.373	0	LCM	Tyrobp
Cdkn1a1	0	1.29248	0.793	0.301	0	LCM	Cdkn1a
Clec4a11	0	1.28895	0.669	0.108	0	LCM	Clec4a1
Spi11	0	1.28691	0.894	0.246	0	LCM	Spi1
Laptm51	0	1.28572	0.98	0.462	0	LCM	Laptm5
Gpx12	0	1.27498	0.978	0.695	0	LCM	Gpx1
Cd300c21	0	1.2747	0.756	0.162	0	LCM	Cd300c2
Nupr11	0	1.26937	0.486	0.038	0	LCM	Nupr1
C3ar11	0	1.26782	0.467	0.1	0	LCM	C3ar1
Psap1	0	1.25606	0.978	0.759	0	LCM	Psap
Ctsh1	0	1.25235	0.865	0.292	0	LCM	Ctsh
Rassf41	0	1.24941	0.707	0.126	0	LCM	Rassf4
Rgs102	0	1.24839	0.698	0.204	0	LCM	Rgs10
Nr4a2	0	1.24742	0.551	0.116	0	LCM	Nr4a2
Ctsz1	0	1.24208	0.91	0.504	0	LCM	Ctsz
Plbd11	0	1.24049	0.652	0.149	0	LCM	Plbd1
Gpr141	0	1.24004	0.474	0.02	0	LCM	Gpr141
Emilin21	0	1.23523	0.66	0.114	0	LCM	Emilin2
Arpc1b1	0	1.22275	0.953	0.692	0	LCM	Arpc1b
Saa31	0	1.22254	0.14	0.009	0	LCM	Saa3
Emp11	0	1.21372	0.33	0.013	0	LCM	Emp1
Lsp1	0	1.20155	0.838	0.303	0	LCM	Lsp1
Metrnl1	0	1.19604	0.639	0.17	0	LCM	Metrnl
Cebpb1	0	1.19356	0.85	0.383	0	LCM	Cebpb
Vcan1	0	1.18959	0.271	0.007	0	LCM	Vcan
Csf2ra1	0	1.18839	0.759	0.157	0	LCM	Csf2ra
Cd632	0	1.17495	0.322	0.1	0	LCM	Cd63
C1qb1	8.15202e-304	1.29846	0.535	0.321	1.69448e-299	LCM	C1qb
Apoe3	4.50113e-245	1.50787	0.955	0.89	9.35606e-241	LCM	Apoe
H2-Ab1	1.41745e-110	1.4716	0.48	0.365	2.9463e-106	LCM	H2-Ab1
H2-Eb1	4.54628e-76	1.48236	0.417	0.331	9.4499e-72	LCM	H2-Eb1
Gzma	0	5.76198	0.986	0.022	0	NK	Gzma
Ccl5	0	5.19644	0.997	0.078	0	NK	Ccl5
Nkg7	0	4.20284	0.989	0.057	0	NK	Nkg7
Prf1	0	3.55101	0.894	0.015	0	NK	Prf1
Klra4	0	3.28548	0.512	0.001	0	NK	Klra4
AW1120101	0	3.12503	0.99	0.454	0	NK	AW112010
Il2rb	0	3.0866	0.939	0.057	0	NK	Il2rb
Klra8	0	3.00512	0.554	0.002	0	NK	Klra8
Serpinb9	0	2.99455	0.859	0.15	0	NK	Serpinb9
Klre1	0	2.97297	0.865	0.019	0	NK	Klre1
Klrd1	0	2.92845	0.875	0.063	0	NK	Klrd1
Gzmb	0	2.79355	0.682	0.023	0	NK	Gzmb
Ms4a4b	0	2.76365	0.872	0.081	0	NK	Ms4a4b
Klrk1	0	2.74954	0.829	0.063	0	NK	Klrk1
Klrb1c	0	2.7395	0.831	0.025	0	NK	Klrb1c
Nr4a21	0	2.5702	0.733	0.145	0	NK	Nr4a2
Txk	0	2.53646	0.806	0.062	0	NK	Txk
Ugcg	0	2.50379	0.886	0.281	0	NK	Ugcg
Klra9	0	2.49752	0.505	0.006	0	NK	Klra9
Ccl41	0	2.42256	0.685	0.17	0	NK	Ccl4
Klrc2	0	2.39225	0.728	0.022	0	NK	Klrc2
Serpinb6b1	0	2.34646	0.697	0.112	0	NK	Serpinb6b
Ncr1	0	2.3384	0.693	0.01	0	NK	Ncr1
Vps37b	0	2.33455	0.899	0.316	0	NK	Vps37b
Ctsw	0	2.28707	0.72	0.042	0	NK	Ctsw
Eomes	0	2.23053	0.599	0.005	0	NK	Eomes
Il18rap	0	2.21234	0.674	0.048	0	NK	Il18rap
Spry2	0	2.13244	0.577	0.088	0	NK	Spry2
Ptprc1	0	2.11109	0.991	0.496	0	NK	Ptprc
Irf8	0	2.06981	0.882	0.489	0	NK	Irf8
Zfp36l2	0	2.00542	0.962	0.691	0	NK	Zfp36l2
Ifngr12	0	1.99757	0.911	0.42	0	NK	Ifngr1
Ahnak3	0	1.97121	0.952	0.418	0	NK	Ahnak
Xcl1	0	1.8876	0.368	0.024	0	NK	Xcl1
Cma1	0	1.88587	0.419	0.001	0	NK	Cma1
Klri2	0	1.87393	0.473	0.006	0	NK	Klri2
Spn1	0	1.87387	0.615	0.074	0	NK	Spn
Tmsb103	0	1.86745	0.997	0.594	0	NK	Tmsb10
Sytl3	0	1.86204	0.552	0.019	0	NK	Sytl3
Hcst	0	1.86203	0.786	0.215	0	NK	Hcst
Itga41	0	1.84677	0.784	0.293	0	NK	Itga4
Ptpn22	0	1.84485	0.725	0.133	0	NK	Ptpn22
H2-Q7	0	1.84246	0.857	0.41	0	NK	H2-Q7
Itga2	0	1.82175	0.499	0.008	0	NK	Itga2
Selplg1	0	1.82026	0.857	0.278	0	NK	Selplg
Bhlhe401	0	1.81664	0.685	0.22	0	NK	Bhlhe40
Klra7	0	1.78714	0.359	0.004	0	NK	Klra7
Klrb1b	0	1.77917	0.399	0.017	0	NK	Klrb1b
Ptprcap	0	1.76841	0.803	0.18	0	NK	Ptprcap
Gm19585	0	1.76561	0.526	0.034	0	NK	Gm19585
Sh2d2a	0	1.75233	0.565	0.038	0	NK	Sh2d2a
Trbc1	0	1.66635	0.576	0.048	0	NK	Trbc1
Bcl2	0	1.66616	0.64	0.178	0	NK	Bcl2
Il18r11	0	1.64118	0.48	0.024	0	NK	Il18r1
Klra3	0	1.63978	0.323	0.003	0	NK	Klra3
Sept1	0	1.62122	0.629	0.123	0	NK	Sept1
Lck	0	1.56496	0.542	0.077	0	NK	Lck
Ifng	0	1.54789	0.313	0.02	0	NK	Ifng
Atp1b12	0	1.53611	0.549	0.056	0	NK	Atp1b1
Gm2682	0	1.53425	0.482	0.033	0	NK	Gm2682
Klrc1	0	1.48376	0.329	0.021	0	NK	Klrc1
Skap1	0	1.47258	0.535	0.057	0	NK	Skap1
Cst7	0	1.45032	0.408	0.02	0	NK	Cst7
Cd2	0	1.44708	0.561	0.102	0	NK	Cd2
Gimap3	0	1.43636	0.622	0.111	0	NK	Gimap3
Stat4	0	1.43359	0.533	0.079	0	NK	Stat4
Fasl	0	1.43217	0.415	0.018	0	NK	Fasl
Gem1	0	1.41649	0.373	0.058	0	NK	Gem
Arsb	0	1.40978	0.419	0.055	0	NK	Arsb
Klrb1a	0	1.38345	0.357	0.006	0	NK	Klrb1a
Runx31	0	1.36743	0.528	0.12	0	NK	Runx3
Tbx21	0	1.31818	0.361	0.018	0	NK	Tbx21
Osbpl31	0	1.29311	0.382	0.027	0	NK	Osbpl3
Dusp5	2.06688e-306	1.68316	0.753	0.284	4.29621e-302	NK	Dusp5
H2afz3	3.69754e-303	1.53384	0.967	0.768	7.6857e-299	NK	H2afz
D16Ertd472e	2.99328e-301	1.43855	0.463	0.099	6.22182e-297	NK	D16Ertd472e
Itgb22	5.86949e-289	1.52941	0.738	0.264	1.22003e-284	NK	Itgb2
Dennd4a	1.40255e-288	1.63696	0.849	0.352	2.91534e-284	NK	Dennd4a
Lgals12	5.6196e-286	1.77408	0.894	0.463	1.16809e-281	NK	Lgals1
Tnfaip32	4.9973e-283	1.79267	0.742	0.278	1.03874e-278	NK	Tnfaip3
Dok22	1.54937e-280	1.33054	0.499	0.124	3.22052e-276	NK	Dok2
Anxa62	4.42843e-273	1.44622	0.631	0.209	9.20494e-269	NK	Anxa6
AI5068161	1.41038e-272	1.2371	0.415	0.089	2.93161e-268	NK	AI506816
Nr4a3	3.48391e-260	1.46541	0.491	0.121	7.24165e-256	NK	Nr4a3
Fcer1g2	1.21493e-259	1.32487	0.979	0.521	2.52534e-255	NK	Fcer1g
H2-Q6	2.07396e-247	1.56742	0.695	0.282	4.31093e-243	NK	H2-Q6
Rac2	1.3707e-243	1.28411	0.877	0.424	2.84914e-239	NK	Rac2
Dock21	6.7289e-229	1.39979	0.733	0.315	1.39867e-224	NK	Dock2
Chsy1	5.5241e-227	1.33852	0.483	0.139	1.14824e-222	NK	Chsy1
Pik3r11	4.24226e-223	1.57153	0.802	0.463	8.81796e-219	NK	Pik3r1
Malt11	1.1861e-222	1.32004	0.71	0.285	2.46543e-218	NK	Malt1
Pdcd42	3.5702e-214	1.40347	0.737	0.351	7.42102e-210	NK	Pdcd4
S100a102	1.02648e-211	1.33163	0.889	0.591	2.13365e-207	NK	S100a10
Ly6c21	1.1839e-206	1.69882	0.392	0.092	2.46086e-202	NK	Ly6c2
Ccl31	4.46187e-193	1.67465	0.432	0.119	9.27445e-189	NK	Ccl3
Nabp1	6.72898e-177	1.33104	0.63	0.277	1.39868e-172	NK	Nabp1
Atp11b	2.87963e-176	1.33755	0.6	0.256	5.9856e-172	NK	Atp11b
Prex1	1.42685e-154	1.24099	0.587	0.277	2.96585e-150	NK	Prex1
Neurl3	3.86453e-144	1.23658	0.701	0.402	8.03281e-140	NK	Neurl3
Fosl21	6.485e-122	1.27014	0.631	0.355	1.34797e-117	NK	Fosl2
Igkc	0	5.59238	0.963	0.113	0	B lymph	Igkc
Cd79a	0	4.51109	0.983	0.028	0	B lymph	Cd79a
Ighm	0	4.26573	0.988	0.134	0	B lymph	Ighm
Ebf1	0	4.00702	0.953	0.022	0	B lymph	Ebf1
Cd79b	0	3.46964	0.907	0.055	0	B lymph	Cd79b
Ly6d	0	3.38222	0.891	0.044	0	B lymph	Ly6d
Ighd	0	3.34597	0.861	0.023	0	B lymph	Ighd
Cd741	0	3.17921	0.999	0.374	0	B lymph	Cd74
Ms4a1	0	3.16596	0.818	0.016	0	B lymph	Ms4a1
Iglc2	0	3.05438	0.682	0.017	0	B lymph	Iglc2
Fcmr	0	2.97413	0.778	0.015	0	B lymph	Fcmr
H2-Aa1	0	2.77216	0.991	0.283	0	B lymph	H2-Aa
Ccr7	0	2.68204	0.734	0.046	0	B lymph	Ccr7
H2-Eb11	0	2.61986	0.985	0.236	0	B lymph	H2-Eb1
Bank1	0	2.57025	0.786	0.11	0	B lymph	Bank1
H2-Ab11	0	2.50543	0.985	0.278	0	B lymph	H2-Ab1
Iglc1	0	2.49681	0.318	0.009	0	B lymph	Iglc1
Iglc3	0	2.47164	0.664	0.03	0	B lymph	Iglc3
H2-Ob	0	2.44163	0.703	0.036	0	B lymph	H2-Ob
Pax5	0	2.36482	0.648	0.013	0	B lymph	Pax5
Cd371	0	2.35191	0.831	0.237	0	B lymph	Cd37
H2-DMb2	0	2.33689	0.686	0.035	0	B lymph	H2-DMb2
Fcer2a	0	2.17778	0.549	0.015	0	B lymph	Fcer2a
Gm8369	0	2.14049	0.584	0.049	0	B lymph	Gm8369
Rel1	0	2.06586	0.761	0.339	0	B lymph	Rel
Foxp1	0	2.04396	0.883	0.491	0	B lymph	Foxp1
Mef2c	0	2.02021	0.86	0.453	0	B lymph	Mef2c
Pou2af1	0	2.00201	0.51	0.012	0	B lymph	Pou2af1
Stk17b	0	2.00114	0.942	0.453	0	B lymph	Stk17b
Vpreb3	0	1.99949	0.457	0.007	0	B lymph	Vpreb3
Gm31243	0	1.99142	0.529	0.018	0	B lymph	Gm31243
Cd691	0	1.97943	0.6	0.093	0	B lymph	Cd69
Satb11	0	1.97469	0.688	0.123	0	B lymph	Satb1
Ralgps2	0	1.84523	0.705	0.285	0	B lymph	Ralgps2
Ptprcap1	0	1.79284	0.669	0.113	0	B lymph	Ptprcap
Bach2	0	1.79027	0.527	0.101	0	B lymph	Bach2
Ltb	0	1.78418	0.671	0.126	0	B lymph	Ltb
Mzb1	0	1.78392	0.481	0.019	0	B lymph	Mzb1
Cxcr42	0	1.75549	0.674	0.189	0	B lymph	Cxcr4
Pgap1	0	1.75086	0.477	0.077	0	B lymph	Pgap1
Rps271	0	1.72509	0.996	0.953	0	B lymph	Rps27
4930523C07Rik1	0	1.72221	0.639	0.211	0	B lymph	4930523C07Rik
Cd19	0	1.71855	0.473	0.013	0	B lymph	Cd19
Stap11	0	1.71622	0.5	0.094	0	B lymph	Stap1
Fcrla	0	1.71285	0.474	0.039	0	B lymph	Fcrla
Gpr183	0	1.6715	0.43	0.094	0	B lymph	Gpr183
Rps19	0	1.66007	0.995	0.893	0	B lymph	Rps19
Siglecg	0	1.64534	0.445	0.024	0	B lymph	Siglecg
Ripor21	0	1.6452	0.59	0.117	0	B lymph	Ripor2
H2-Oa	0	1.63899	0.463	0.038	0	B lymph	H2-Oa
Syk1	0	1.63002	0.698	0.253	0	B lymph	Syk
Bcl11a	0	1.61267	0.452	0.047	0	B lymph	Bcl11a
Rpl121	0	1.61223	0.992	0.855	0	B lymph	Rpl12
H3f3a1	0	1.61204	0.991	0.89	0	B lymph	H3f3a
Rpl18a1	0	1.60164	0.995	0.928	0	B lymph	Rpl18a
Rps241	0	1.59427	0.996	0.949	0	B lymph	Rps24
Pou2f22	0	1.56183	0.582	0.183	0	B lymph	Pou2f2
Btla	0	1.54691	0.409	0.032	0	B lymph	Btla
Hvcn1	0	1.54387	0.474	0.122	0	B lymph	Hvcn1
Rps15a1	0	1.53807	0.994	0.896	0	B lymph	Rps15a
BE692007	0	1.53111	0.374	0.028	0	B lymph	BE692007
Irf4	0	1.53047	0.376	0.034	0	B lymph	Irf4
Fchsd2	0	1.51074	0.606	0.313	0	B lymph	Fchsd2
Slc38a11	0	1.49006	0.574	0.222	0	B lymph	Slc38a1
Rps71	0	1.48478	0.992	0.89	0	B lymph	Rps7
Rps201	0	1.48132	0.995	0.912	0	B lymph	Rps20
Rabgap1l1	0	1.43984	0.506	0.168	0	B lymph	Rabgap1l
Cd22	0	1.43791	0.391	0.038	0	B lymph	Cd22
Serpinb1a1	0	1.41559	0.362	0.023	0	B lymph	Serpinb1a
Rps263	0	1.41548	0.99	0.88	0	B lymph	Rps26
Cd832	0	1.41467	0.519	0.156	0	B lymph	Cd83
Rps131	0	1.40751	0.993	0.911	0	B lymph	Rps13
Rpl211	0	1.40718	0.991	0.91	0	B lymph	Rpl21
H2-DMa2	0	1.40536	0.658	0.229	0	B lymph	H2-DMa
Zfp318	0	1.40522	0.443	0.177	0	B lymph	Zfp318
Rps101	0	1.40233	0.994	0.928	0	B lymph	Rps10
Rpl391	0	1.39745	0.993	0.914	0	B lymph	Rpl39
Fam107b1	0	1.39688	0.593	0.275	0	B lymph	Fam107b
P2ry101	0	1.39075	0.444	0.091	0	B lymph	P2ry10
Fau2	0	1.38595	0.997	0.972	0	B lymph	Fau
Btg12	0	1.38131	0.963	0.672	0	B lymph	Btg1
Rps181	0	1.38039	0.992	0.883	0	B lymph	Rps18
Rpl131	0	1.37325	0.996	0.939	0	B lymph	Rpl13
Napsa1	0	1.36814	0.547	0.127	0	B lymph	Napsa
Serp1	0	1.36384	0.789	0.497	0	B lymph	Serp1
Scd11	0	1.36297	0.631	0.22	0	B lymph	Scd1
Apobec32	0	1.36127	0.542	0.238	0	B lymph	Apobec3
Uba521	0	1.35591	0.962	0.795	0	B lymph	Uba52
Cd21	0	1.34658	0.413	0.061	0	B lymph	Cd2
Rpl323	0	1.33725	0.993	0.898	0	B lymph	Rpl32
Tmsb104	0	1.33449	0.969	0.541	0	B lymph	Tmsb10
Rhoh	0	1.33429	0.434	0.128	0	B lymph	Rhoh
Jund2	0	1.33235	0.941	0.76	0	B lymph	Jund
Rpl183	0	1.32532	0.989	0.88	0	B lymph	Rpl18
Cmah1	0	1.31028	0.425	0.093	0	B lymph	Cmah
Rps52	0	1.30279	0.991	0.897	0	B lymph	Rps5
Smim14	0	1.28956	0.607	0.357	0	B lymph	Smim14
Ablim12	0	1.28052	0.494	0.111	0	B lymph	Ablim1
Ciita1	0	1.28031	0.359	0.06	0	B lymph	Ciita
Malt12	0	1.27965	0.565	0.247	0	B lymph	Malt1
Trbc21	0	3.39383	0.833	0.014	0	T lymph	Trbc2
Ccl51	0	3.31525	0.533	0.057	0	T lymph	Ccl5
Ms4a4b1	0	2.78805	0.799	0.037	0	T lymph	Ms4a4b
Cd3d	0	2.78152	0.735	0.009	0	T lymph	Cd3d
Trbc11	0	2.72708	0.55	0.016	0	T lymph	Trbc1
Il7r	0	2.71253	0.613	0.033	0	T lymph	Il7r
Il2rb1	0	2.62778	0.634	0.025	0	T lymph	Il2rb
Nkg71	0	2.5986	0.651	0.025	0	T lymph	Nkg7
Vps37b2	0	2.57186	0.896	0.28	0	T lymph	Vps37b
Emb2	0	2.54149	0.656	0.145	0	T lymph	Emb
Cd3g	0	2.48608	0.699	0.004	0	T lymph	Cd3g
Gimap32	0	2.36104	0.781	0.066	0	T lymph	Gimap3
Tmsb105	0	2.23566	0.965	0.571	0	T lymph	Tmsb10
Cd281	0	2.23222	0.582	0.014	0	T lymph	Cd28
Gzma1	0	2.22376	0.161	0.026	0	T lymph	Gzma
Bcl22	0	2.21151	0.676	0.146	0	T lymph	Bcl2
Txk1	0	2.17598	0.675	0.025	0	T lymph	Txk
Trac	0	2.17436	0.581	0.006	0	T lymph	Trac
Gzmb1	0	2.15774	0.254	0.015	0	T lymph	Gzmb
Ptpn222	0	2.09712	0.714	0.097	0	T lymph	Ptpn22
Cd3e	0	2.06523	0.608	0.004	0	T lymph	Cd3e
Cd71	0	2.0239	0.363	0.036	0	T lymph	Cd7
Skap11	0	2.02185	0.687	0.015	0	T lymph	Skap1
Bcl11b	0	2.00053	0.594	0.005	0	T lymph	Bcl11b
Xcl11	0	1.93715	0.287	0.009	0	T lymph	Xcl1
Itk1	0	1.91913	0.608	0.009	0	T lymph	Itk
H2-Q71	0	1.91285	0.866	0.381	0	T lymph	H2-Q7
Nabp11	0	1.89848	0.627	0.255	0	T lymph	Nabp1
Thy11	0	1.89464	0.577	0.011	0	T lymph	Thy1
Lef11	0	1.85413	0.474	0.009	0	T lymph	Lef1
Satb12	0	1.85079	0.693	0.162	0	T lymph	Satb1
Hcst1	0	1.80686	0.738	0.183	0	T lymph	Hcst
Ablim13	0	1.75381	0.732	0.119	0	T lymph	Ablim1
Tcf71	0	1.72866	0.462	0.01	0	T lymph	Tcf7
Ctsw1	0	1.70376	0.483	0.018	0	T lymph	Ctsw
Lck1	0	1.69532	0.601	0.043	0	T lymph	Lck
Cd2261	0	1.69222	0.461	0.01	0	T lymph	Cd226
Rpl122	0	1.69008	0.96	0.867	0	T lymph	Rpl12
Zfp36l22	0	1.65373	0.923	0.677	0	T lymph	Zfp36l2
Cxcr6	0	1.6463	0.33	0.004	0	T lymph	Cxcr6
Lat1	0	1.62647	0.527	0.009	0	T lymph	Lat
Sept13	0	1.59587	0.634	0.091	0	T lymph	Sept1
Klrd11	0	1.59479	0.429	0.047	0	T lymph	Klrd1
Icos	0	1.57062	0.342	0.042	0	T lymph	Icos
Nr4a31	0	1.5624	0.439	0.102	0	T lymph	Nr4a3
Ms4a6b1	0	1.55898	0.624	0.145	0	T lymph	Ms4a6b
Gramd32	0	1.51773	0.495	0.087	0	T lymph	Gramd3
Klrc21	0	1.50818	0.256	0.014	0	T lymph	Klrc2
Pdcd44	0	1.50211	0.768	0.324	0	T lymph	Pdcd4
Ptprcap2	0	1.47273	0.697	0.149	0	T lymph	Ptprcap
Dusp51	0	1.4463	0.63	0.264	0	T lymph	Dusp5
Gm36723	0	1.43019	0.25	0.012	0	T lymph	Gm36723
Ltb1	0	1.41999	0.715	0.16	0	T lymph	Ltb
Klrk11	0	1.41049	0.286	0.058	0	T lymph	Klrk1
Mbnl12	0	1.39247	0.953	0.706	0	T lymph	Mbnl1
Zc3hav11	0	1.38857	0.729	0.365	0	T lymph	Zc3hav1
Rps15a2	0	1.37245	0.959	0.906	0	T lymph	Rps15a
Gm26821	0	1.36527	0.422	0.01	0	T lymph	Gm2682
Cd8b1	0	1.36421	0.244	0.011	0	T lymph	Cd8b1
Ifng1	0	1.36267	0.235	0.007	0	T lymph	Ifng
Sh2d2a1	0	1.35562	0.405	0.017	0	T lymph	Sh2d2a
Ptprc3	0	1.33903	0.956	0.468	0	T lymph	Ptprc
Rplp04	0	1.33853	0.943	0.896	0	T lymph	Rplp0
Klrb1c1	0	1.33727	0.298	0.016	0	T lymph	Klrb1c
Rps182	0	1.33377	0.96	0.893	0	T lymph	Rps18
Gm154721	0	1.3324	0.415	0.024	0	T lymph	Gm15472
Grap21	0	1.331	0.452	0.04	0	T lymph	Grap2
Rpsa4	0	1.32963	0.972	0.913	0	T lymph	Rpsa
Rps72	0	1.31904	0.952	0.9	0	T lymph	Rps7
Inpp4b	0	1.28467	0.44	0.098	0	T lymph	Inpp4b
Gimap72	0	1.27975	0.371	0.031	0	T lymph	Gimap7
Tnfaip33	0	1.26828	0.639	0.256	0	T lymph	Tnfaip3
Rapgef61	0	1.26743	0.665	0.303	0	T lymph	Rapgef6
Rpl184	0	1.25728	0.958	0.89	0	T lymph	Rpl18
Itgb72	0	1.23963	0.52	0.126	0	T lymph	Itgb7
Cd271	0	1.23696	0.416	0.06	0	T lymph	Cd27
Ptpn184	0	1.23648	0.833	0.454	0	T lymph	Ptpn18
Selplg2	0	1.23467	0.748	0.25	0	T lymph	Selplg
Rps242	0	1.23355	0.974	0.954	0	T lymph	Rps24
Rora2	0	1.2316	0.304	0.113	0	T lymph	Rora
Gm195851	0	1.22327	0.353	0.017	0	T lymph	Gm19585
Rac22	0	1.22311	0.851	0.397	0	T lymph	Rac2
H2-Q62	0	1.21983	0.576	0.266	0	T lymph	H2-Q6
Rps162	0	1.21855	0.968	0.955	0	T lymph	Rps16
Rps102	0	1.21601	0.962	0.936	0	T lymph	Rps10
Ugcg1	0	1.20528	0.574	0.268	0	T lymph	Ugcg
Dusp10	0	1.20114	0.322	0.081	0	T lymph	Dusp10
AW1120102	0	1.199	0.723	0.441	0	T lymph	AW112010
Cd1601	0	1.19619	0.256	0.004	0	T lymph	Cd160
P2ry102	0	1.19358	0.5	0.111	0	T lymph	P2ry10
Rpl324	0	1.16891	0.956	0.907	0	T lymph	Rpl32
Rpl13a2	0	1.16175	0.974	0.936	0	T lymph	Rpl13a
Cd2471	0	1.1552	0.38	0.008	0	T lymph	Cd247
Runx32	0	1.15416	0.46	0.1	0	T lymph	Runx3
Zap701	0	1.15404	0.374	0.013	0	T lymph	Zap70
Chd33	0	1.13807	0.542	0.203	0	T lymph	Chd3
Rps132	0	1.13605	0.954	0.92	0	T lymph	Rps13
Ikzf2	6.06738e-275	1.18149	0.199	0.063	1.26117e-270	T lymph	Ikzf2
Rgs13	1.37784e-266	1.14669	0.423	0.204	2.86397e-262	T lymph	Rgs1
Nr4a22	1.43947e-255	1.19389	0.318	0.141	2.99208e-251	T lymph	Nr4a2
Siglech	0	4.67768	0.972	0.004	0	pDC	Siglech
Cox6a2	0	3.65955	0.87	0.004	0	pDC	Cox6a2
Ccr9	0	3.63009	0.931	0.011	0	pDC	Ccr9
Ly6c23	0	3.62296	0.959	0.079	0	pDC	Ly6c2
Klk1	0	3.20184	0.71	0.002	0	pDC	Klk1
Runx21	0	3.18686	0.965	0.036	0	pDC	Runx2
Irf81	0	3.142	0.979	0.485	0	pDC	Irf8
Rnase62	0	2.97973	0.966	0.11	0	pDC	Rnase6
Plac82	0	2.95378	0.995	0.281	0	pDC	Plac8
Ly6d1	0	2.87439	0.918	0.144	0	pDC	Ly6d
St8sia43	0	2.83982	0.968	0.209	0	pDC	St8sia4
Gm21762	0	2.79947	0.858	0.001	0	pDC	Gm21762
Bst21	0	2.65698	0.992	0.624	0	pDC	Bst2
Cd209d	0	2.34715	0.67	0.002	0	pDC	Cd209d
Atp1b14	0	2.33577	0.877	0.047	0	pDC	Atp1b1
Lrp8	0	2.31873	0.807	0.007	0	pDC	Lrp8
Lair12	0	2.27734	0.951	0.167	0	pDC	Lair1
Tcf41	0	2.25799	0.996	0.595	0	pDC	Tcf4
Ccl43	0	2.25329	0.794	0.165	0	pDC	Ccl4
Bcl11a1	0	2.24288	0.928	0.086	0	pDC	Bcl11a
Lgals13	0	2.23035	0.991	0.459	0	pDC	Lgals1
Pld42	0	2.22401	0.963	0.224	0	pDC	Pld4
P2ry14	0	2.20742	0.806	0.027	0	pDC	P2ry14
Cyb561a31	0	2.19161	0.91	0.087	0	pDC	Cyb561a3
Cd73	0	2.10784	0.879	0.043	0	pDC	Cd7
Dnajc71	0	2.09047	0.959	0.349	0	pDC	Dnajc7
Mpeg12	0	2.04333	0.985	0.271	0	pDC	Mpeg1
Rpgrip1	0	1.97911	0.794	0.091	0	pDC	Rpgrip1
Smim51	0	1.97579	0.733	0.005	0	pDC	Smim5
Rpl314	0	1.97555	0.995	0.793	0	pDC	Rpl31
Spib1	0	1.92775	0.826	0.052	0	pDC	Spib
Tspan131	0	1.89292	0.938	0.178	0	pDC	Tspan13
Sell2	0	1.89129	0.955	0.188	0	pDC	Sell
Upb11	0	1.88218	0.853	0.037	0	pDC	Upb1
Cd300c	0	1.8614	0.787	0.002	0	pDC	Cd300c
Nucb22	0	1.81051	0.855	0.152	0	pDC	Nucb2
Iglc31	0	1.80996	0.782	0.103	0	pDC	Iglc3
Tyrobp3	0	1.7934	0.997	0.414	0	pDC	Tyrobp
Ctsh2	0	1.79126	0.983	0.328	0	pDC	Ctsh
Ptprs2	0	1.77893	0.826	0.05	0	pDC	Ptprs
Lsp13	0	1.74564	0.985	0.336	0	pDC	Lsp1
Cyth44	0	1.72271	0.936	0.251	0	pDC	Cyth4
Ramp14	0	1.71403	0.808	0.062	0	pDC	Ramp1
Selplg3	0	1.70197	0.966	0.272	0	pDC	Selplg
Pgls3	0	1.69304	0.96	0.439	0	pDC	Pgls
Clec10a1	0	1.68856	0.704	0.028	0	pDC	Clec10a
Gng101	0	1.68337	0.906	0.268	0	pDC	Gng10
Ppfia42	0	1.68138	0.812	0.066	0	pDC	Ppfia4
Ahnak5	0	1.67946	0.977	0.415	0	pDC	Ahnak
Mctp22	0	1.66808	0.741	0.032	0	pDC	Mctp2
Pacsin1	0	1.66664	0.725	0.01	0	pDC	Pacsin1
Zc3h12c	0	1.6302	0.679	0.048	0	pDC	Zc3h12c
Emp33	0	1.62576	0.979	0.388	0	pDC	Emp3
Sec61b3	0	1.62022	0.985	0.621	0	pDC	Sec61b
Syngr22	0	1.60923	0.932	0.32	0	pDC	Syngr2
Pafah1b33	0	1.60675	0.813	0.082	0	pDC	Pafah1b3
Sdc45	0	1.60121	0.869	0.235	0	pDC	Sdc4
Irf2bp22	0	1.58149	0.965	0.508	0	pDC	Irf2bp2
Gpr1712	0	1.57286	0.757	0.064	0	pDC	Gpr171
Rilpl23	0	1.56165	0.897	0.25	0	pDC	Rilpl2
Fdps2	0	1.52834	0.721	0.127	0	pDC	Fdps
Rgs104	0	1.52188	0.823	0.235	0	pDC	Rgs10
Cd209a	0	1.50974	0.473	0.01	0	pDC	Cd209a
Rell11	0	1.50018	0.933	0.386	0	pDC	Rell1
Cybb2	0	1.48619	0.981	0.307	0	pDC	Cybb
Evi2a2	0	1.46422	0.815	0.145	0	pDC	Evi2a
Npc11	0	1.46009	0.785	0.18	0	pDC	Npc1
Mbnl13	0	1.45914	0.991	0.718	0	pDC	Mbnl1
Tmem229b	0	1.45684	0.744	0.09	0	pDC	Tmem229b
Rps6ka12	0	1.44276	0.807	0.149	0	pDC	Rps6ka1
Slamf92	0	1.43747	0.705	0.064	0	pDC	Slamf9
Mvb12a1	0	1.43551	0.869	0.258	0	pDC	Mvb12a
Ly863	0	1.42931	0.936	0.268	0	pDC	Ly86
Jaml	0	1.42915	0.823	0.078	0	pDC	Jaml
Gm34680	0	1.42293	0.574	0.003	0	pDC	Gm34680
Kmo2	0	1.40276	0.732	0.042	0	pDC	Kmo
Card113	0	1.40039	0.736	0.054	0	pDC	Card11
Dap2	0	1.39074	0.861	0.235	0	pDC	Dap
Klrd12	0	1.3863	0.73	0.062	0	pDC	Klrd1
H2afy4	0	1.38345	0.965	0.505	0	pDC	H2afy
Rac23	0	1.37985	0.984	0.419	0	pDC	Rac2
Napsa2	0	1.36402	0.885	0.17	0	pDC	Napsa
Klk1b27	0	1.358	0.428	0	0	pDC	Klk1b27
Gm5547	0	1.35644	0.608	0.024	0	pDC	Gm5547
Runx33	0	1.3495	0.763	0.113	0	pDC	Runx3
Rabgap1l3	0	1.34316	0.852	0.202	0	pDC	Rabgap1l
Fyb3	0	1.33772	0.924	0.315	0	pDC	Fyb
Psap2	0	1.33593	0.996	0.774	0	pDC	Psap
Eldr	0	1.33497	0.625	0.005	0	pDC	Eldr
Slc38a13	0	1.33068	0.888	0.258	0	pDC	Slc38a1
Tagln25	0	1.32994	0.986	0.613	0	pDC	Tagln2
Cd8b11	0	1.32987	0.391	0.02	0	pDC	Cd8b1
Ncf12	0	1.32648	0.885	0.245	0	pDC	Ncf1
Blnk1	0	1.32512	0.739	0.077	0	pDC	Blnk
Ccnd12	0	1.31966	0.931	0.425	0	pDC	Ccnd1
Tbc1d8	0	1.31925	0.7	0.074	0	pDC	Tbc1d8
Plekhm32	0	1.31732	0.766	0.145	0	pDC	Plekhm3
Prkca2	0	1.31633	0.672	0.061	0	pDC	Prkca
Sub13	0	1.30898	0.977	0.656	0	pDC	Sub1
Ly6a1	7.37075e-285	1.40593	0.771	0.336	1.53208e-280	pDC	Ly6a
Cst33	0	4.18485	0.989	0.737	0	cDC	Cst3
H2-Eb12	0	2.8946	0.964	0.333	0	cDC	H2-Eb1
H2-Aa3	0	2.64492	0.989	0.374	0	cDC	H2-Aa
Naaa1	0	2.63418	0.657	0.093	0	cDC	Naaa
Lsp14	0	2.12978	0.959	0.343	0	cDC	Lsp1
Bcl2a1d2	0	2.12513	0.771	0.1	0	cDC	Bcl2a1d
Wdfy42	0	2.12456	0.685	0.132	0	cDC	Wdfy4
Xcr1	0	1.95242	0.556	0.002	0	cDC	Xcr1
Traf13	0	1.87951	0.59	0.094	0	cDC	Traf1
Ifi2052	0	1.86521	0.626	0.069	0	cDC	Ifi205
Il12b	0	1.65656	0.143	0.001	0	cDC	Il12b
Rab7b2	0	1.61289	0.619	0.085	0	cDC	Rab7b
Slamf73	0	1.54273	0.782	0.057	0	cDC	Slamf7
Ccl22	0	1.53555	0.208	0.001	0	cDC	Ccl22
Batf32	0	1.45624	0.766	0.085	0	cDC	Batf3
Flt31	0	1.43846	0.714	0.021	0	cDC	Flt3
Pmaip13	0	1.39539	0.732	0.14	0	cDC	Pmaip1
Apol7c	0	1.38014	0.123	0.001	0	cDC	Apol7c
Clec9a1	0	1.34574	0.592	0.073	0	cDC	Clec9a
Cd24a2	0	1.32395	0.723	0.126	0	cDC	Cd24a
Cacnb31	0	1.31038	0.259	0.011	0	cDC	Cacnb3
Il4i1	0	1.2793	0.267	0.018	0	cDC	Il4i1
Bcl2a1a2	0	1.27353	0.481	0.069	0	cDC	Bcl2a1a
Bcl2l14	0	1.26992	0.281	0.002	0	cDC	Bcl2l14
Myo1g4	0	1.26411	0.676	0.123	0	cDC	Myo1g
Shtn14	0	1.23629	0.73	0.111	0	cDC	Shtn1
Rnase63	0	1.20228	0.673	0.122	0	cDC	Rnase6
Pak12	0	1.17302	0.615	0.076	0	cDC	Pak1
Sept3	0	1.16736	0.46	0.002	0	cDC	Sept3
Tbc1d81	0	1.15395	0.705	0.081	0	cDC	Tbc1d8
Ciita2	0	1.15358	0.66	0.096	0	cDC	Ciita
Phf11b2	0	1.14022	0.721	0.13	0	cDC	Phf11b
Plbd12	1.08195e-306	2.24741	0.725	0.188	2.24895e-302	cDC	Plbd1
Rogdi1	1.65812e-305	1.13079	0.519	0.081	3.44656e-301	cDC	Rogdi
Crip15	1.58124e-304	2.53792	0.979	0.454	3.28677e-300	cDC	Crip1
H2-DMb14	8.36948e-304	1.85433	0.73	0.18	1.73968e-299	cDC	H2-DMb1
H2-Ab13	4.10982e-301	2.88515	0.921	0.37	8.54267e-297	cDC	H2-Ab1
Rgs105	1.0413e-300	1.58714	0.841	0.241	2.16445e-296	cDC	Rgs10
Cd743	1.68464e-298	2.3444	1	0.454	3.5017e-294	cDC	Cd74
Tbc1d42	2.28803e-298	2.29456	0.698	0.158	4.75591e-294	cDC	Tbc1d4
Tmsb4x3	3.66863e-295	1.79104	1	0.985	7.62561e-291	cDC	Tmsb4x
Nr4a33	2.82308e-292	1.54258	0.63	0.122	5.86805e-288	cDC	Nr4a3
Psmb84	1.82984e-274	1.92829	0.961	0.539	3.80352e-270	cDC	Psmb8
Cd833	8.54157e-269	1.45064	0.792	0.2	1.77545e-264	cDC	Cd83
Nr4a23	8.70028e-260	1.523	0.657	0.149	1.80844e-255	cDC	Nr4a2
Rab43	2.08021e-256	1.42281	0.852	0.299	4.32392e-252	cDC	Rab43
Psmb91	9.45286e-248	1.60782	0.891	0.364	1.96487e-243	cDC	Psmb9
Basp12	8.67089e-242	1.90587	0.703	0.174	1.80233e-237	cDC	Basp1
Psme13	1.53604e-240	1.64658	0.957	0.629	3.19282e-236	cDC	Psme1
Actg15	1.12462e-231	1.56205	0.984	0.882	2.33763e-227	cDC	Actg1
Atox12	9.80736e-230	1.71837	0.957	0.631	2.03856e-225	cDC	Atox1
Syngr23	1.477e-227	1.65078	0.869	0.327	3.07009e-223	cDC	Syngr2
Eno31	5.03933e-220	1.18242	0.267	0.03	1.04748e-215	cDC	Eno3
Actb4	1.88458e-219	1.31838	0.998	0.991	3.91729e-215	cDC	Actb
H2-DMa4	3.90151e-219	1.69162	0.792	0.283	8.10968e-215	cDC	H2-DMa
Tmsb107	5.32403e-216	1.89539	0.993	0.596	1.10665e-211	cDC	Tmsb10
Id24	1.99091e-209	1.8332	0.928	0.5	4.1383e-205	cDC	Id2
St8sia44	2.50838e-209	1.12895	0.771	0.219	5.21392e-205	cDC	St8sia4
Rps115	4.47911e-198	1.29166	0.996	0.923	9.31027e-194	cDC	Rps11
Lgals32	1.62073e-196	1.22687	0.873	0.284	3.36884e-192	cDC	Lgals3
Etv31	5.3733e-195	1.71869	0.712	0.229	1.11689e-190	cDC	Etv3
Gm2a3	1.23997e-193	2.07542	0.801	0.358	2.57741e-189	cDC	Gm2a
Ckb2	7.27648e-191	1.55896	0.712	0.228	1.51249e-186	cDC	Ckb
Rpsa6	3.32635e-190	1.17925	0.996	0.917	6.91416e-186	cDC	Rpsa
Fnbp12	5.16074e-190	1.41299	0.816	0.357	1.07271e-185	cDC	Fnbp1
Dock106	1.83379e-189	1.22084	0.846	0.3	3.81171e-185	cDC	Dock10
Irf82	1.7505e-187	2.05666	0.859	0.491	3.63858e-183	cDC	Irf8
Gng102	1.86473e-183	1.41215	0.746	0.276	3.87603e-179	cDC	Gng10
Ifi303	3.26262e-183	1.47184	0.88	0.314	6.78169e-179	cDC	Ifi30
Sh3bgrl35	4.88015e-183	1.31226	0.977	0.762	1.01439e-178	cDC	Sh3bgrl3
Sub14	1.32333e-177	1.39663	0.937	0.659	2.75067e-173	cDC	Sub1
Psme25	3.58408e-174	1.5586	0.912	0.467	7.44987e-170	cDC	Psme2
Rplp06	1.03556e-173	1.1376	0.996	0.898	2.15251e-169	cDC	Rplp0
Eef1b25	4.6354e-173	1.47003	0.977	0.808	9.63514e-169	cDC	Eef1b2
Ppt11	2.23191e-169	2.19683	0.685	0.296	4.63924e-165	cDC	Ppt1
Ptms5	9.58778e-165	1.19184	0.921	0.525	1.99291e-160	cDC	Ptms
H2afz4	7.00047e-163	1.4988	0.95	0.769	1.45512e-158	cDC	H2afz
Cbfa2t32	9.88443e-160	1.18536	0.843	0.342	2.05458e-155	cDC	Cbfa2t3
Cytip5	4.9028e-158	1.23369	0.877	0.352	1.0191e-153	cDC	Cytip
Ccdc88a2	2.49898e-148	1.13607	0.719	0.255	5.19438e-144	cDC	Ccdc88a
Epsti15	6.91433e-147	1.72878	0.733	0.244	1.43721e-142	cDC	Epsti1
Cd524	8.08299e-138	1.17289	0.966	0.55	1.68013e-133	cDC	Cd52
Ncoa71	1.99948e-136	1.11254	0.578	0.184	4.15612e-132	cDC	Ncoa7
Trim351	5.78826e-126	1.16942	0.705	0.296	1.20315e-121	cDC	Trim35
H2afy5	2.31278e-125	1.1245	0.864	0.511	4.80735e-121	cDC	H2afy
Serpinb6b3	8.59003e-119	1.44193	0.428	0.118	1.78552e-114	cDC	Serpinb6b
Tspo4	7.06712e-98	1.20155	0.884	0.529	1.46897e-93	cDC	Tspo
Rel2	2.73136e-96	1.16624	0.8	0.393	5.67741e-92	cDC	Rel
Tspan34	5.26121e-84	1.36652	0.352	0.108	1.09359e-79	cDC	Tspan3
Relb1	2.41873e-82	1.30407	0.431	0.155	5.02758e-78	cDC	Relb
Psap3	1.39514e-77	1.12418	0.923	0.777	2.89994e-73	cDC	Psap
Bcl2a1b2	3.8992e-76	1.49768	0.547	0.233	8.10488e-72	cDC	Bcl2a1b
Ccl52	6.22926e-66	1.66197	0.297	0.09	1.29481e-61	cDC	Ccl5
Vim2	3.67147e-63	1.11973	0.85	0.603	7.63152e-59	cDC	Vim
S100a43	3.36129e-59	1.55599	0.354	0.127	6.98679e-55	cDC	S100a4
Samsn12	2.73056e-43	1.16925	0.447	0.216	5.67574e-39	cDC	Samsn1
Cd633	8.30884e-36	1.18884	0.277	0.117	1.72708e-31	cDC	Cd63
Ccr72	1.52885e-34	1.90315	0.295	0.139	3.17788e-30	cDC	Ccr7
Tmem1232	9.16781e-27	1.694	0.533	0.346	1.90562e-22	cDC	Tmem123
Fscn11	1.47825e-09	1.88278	0.272	0.212	3.07269e-05	cDC	Fscn1
Ccl32	0	5.86449	0.994	0.121	0	Baso	Ccl3
Ifitm1	0	4.34042	0.969	0.106	0	Baso	Ifitm1
Cyp11a1	0	3.70203	0.95	0	0	Baso	Cyp11a1
Il61	0	3.60536	0.77	0.04	0	Baso	Il6
Osm1	0	3.12707	0.832	0.05	0	Baso	Osm
Cd200r3	0	2.70564	0.826	0.001	0	Baso	Cd200r3
Ms4a2	0	2.69107	0.758	0	0	Baso	Ms4a2
Cpa3	0	2.57168	0.64	0	0	Baso	Cpa3
Mcpt8	0	2.47422	0.559	0	0	Baso	Mcpt8
Fcer1a	0	2.3041	0.634	0	0	Baso	Fcer1a
Cd75	0	2.28701	0.839	0.058	0	Baso	Cd7
Il18rap2	0	2.20958	0.801	0.055	0	Baso	Il18rap
Csrp3	0	2.20762	0.609	0.005	0	Baso	Csrp3
Sytl32	0	2.13584	0.702	0.025	0	Baso	Sytl3
Il18r13	0	2.05288	0.652	0.029	0	Baso	Il18r1
Rab44	0	1.96829	0.671	0.014	0	Baso	Rab44
Klf51	0	1.94834	0.578	0.006	0	Baso	Klf5
Cdh14	0	1.94136	0.696	0.016	0	Baso	Cdh1
Aqp91	0	1.60646	0.553	0.02	0	Baso	Aqp9
Il1rl1	0	1.58954	0.41	0.003	0	Baso	Il1rl1
Slc18a2	1.27814e-287	1.70055	0.503	0.028	2.65674e-283	Baso	Slc18a2
Itk2	6.98145e-279	1.83116	0.677	0.051	1.45116e-274	Baso	Itk
Ccl91	1.45255e-269	3.52546	0.969	0.126	3.01927e-265	Baso	Ccl9
Gata21	7.59105e-258	3.12847	0.919	0.123	1.57788e-253	Baso	Gata2
Cd634	1.60581e-254	2.96084	0.919	0.117	3.33784e-250	Baso	Cd63
Padi23	2.52529e-229	1.63193	0.54	0.04	5.24906e-225	Baso	Padi2
Ccl44	5.87699e-225	5.24574	0.994	0.175	1.22159e-220	Baso	Ccl4
Tec1	2.19226e-224	1.91178	0.696	0.069	4.55683e-220	Baso	Tec
Lilr4b2	2.98352e-205	3.48155	0.988	0.188	6.20155e-201	Baso	Lilr4b
Lat24	1.06626e-169	1.87546	0.72	0.098	2.21633e-165	Baso	Lat2
Atp1b15	1.48235e-169	1.73716	0.59	0.062	3.08121e-165	Baso	Atp1b1
Cyp4f181	3.66241e-164	2.18732	0.876	0.154	7.6127e-160	Baso	Cyp4f18
Nlrp31	1.52849e-163	2.41267	0.87	0.153	3.17712e-159	Baso	Nlrp3
Hdc	8.07909e-163	3.20081	0.963	0.218	1.67932e-158	Baso	Hdc
Ptgs21	1.36758e-157	2.79798	0.547	0.058	2.84264e-153	Baso	Ptgs2
Tmem712	1.4016e-157	2.02293	0.677	0.094	2.91337e-153	Baso	Tmem71
Csf2rb22	7.87657e-157	1.84877	0.596	0.074	1.63722e-152	Baso	Csf2rb2
Emilin22	1.46979e-154	2.04466	0.863	0.159	3.0551e-150	Baso	Emilin2
Lilrb4a2	8.22697e-150	2.77534	0.963	0.238	1.71006e-145	Baso	Lilrb4a
Csf2rb5	2.82224e-149	2.44563	0.907	0.193	5.8663e-145	Baso	Csf2rb
Plp25	7.37042e-145	2.02497	0.739	0.122	1.53202e-140	Baso	Plp2
Rgs15	1.5757e-141	3.0887	0.932	0.218	3.27526e-137	Baso	Rgs1
Ddit4	7.85053e-141	2.58989	0.839	0.183	1.63181e-136	Baso	Ddit4
Cks21	2.64462e-131	3.06079	0.733	0.139	5.4971e-127	Baso	Cks2
Tbc1d43	2.68276e-128	2.0602	0.776	0.161	5.57639e-124	Baso	Tbc1d4
Tnfaip87	1.36889e-126	2.38957	0.907	0.241	2.84538e-122	Baso	Tnfaip8
Ccl62	1.43354e-124	3.11717	0.975	0.302	2.97975e-120	Baso	Ccl6
Alox5ap3	2.04437e-122	2.427	0.975	0.275	4.24943e-118	Baso	Alox5ap
Cd694	3.2119e-119	2.96608	0.776	0.161	6.67626e-115	Baso	Cd69
Csf11	9.00893e-118	2.34364	0.801	0.187	1.8726e-113	Baso	Csf1
Ptpre3	1.88026e-102	1.92727	0.851	0.235	3.9083e-98	Baso	Ptpre
Emb3	3.20823e-97	1.63099	0.807	0.18	6.66864e-93	Baso	Emb
Tnfaip34	1.03552e-96	2.36195	0.888	0.283	2.15243e-92	Baso	Tnfaip3
Egr13	5.2362e-94	2.91545	0.981	0.486	1.0884e-89	Baso	Egr1
Ier25	5.32366e-92	2.7356	0.988	0.562	1.10658e-87	Baso	Ier2
Cd95	6.63984e-92	2.10836	0.932	0.35	1.38016e-87	Baso	Cd9
Ier31	1.21692e-91	4.01151	0.919	0.431	2.52949e-87	Baso	Ier3
Anxa15	1.02421e-90	1.54597	0.683	0.148	2.12893e-86	Baso	Anxa1
Zfp362	6.54156e-90	2.51032	0.994	0.561	1.35973e-85	Baso	Zfp36
Neat12	9.64518e-90	2.9431	0.994	0.697	2.00485e-85	Baso	Neat1
Cited25	5.67869e-87	2.59368	0.87	0.318	1.18037e-82	Baso	Cited2
Nfkbia3	4.2906e-86	2.88046	0.981	0.699	8.91843e-82	Baso	Nfkbia
Ubb3	2.49194e-84	2.05709	1	0.932	5.17975e-80	Baso	Ubb
Igf1r1	1.40768e-83	1.76823	0.826	0.263	2.926e-79	Baso	Igf1r
Plk3	1.67067e-80	1.64936	0.658	0.16	3.47266e-76	Baso	Plk3
H3f3b5	7.55541e-80	2.21882	0.994	0.922	1.57047e-75	Baso	H3f3b
Runx15	3.08868e-79	1.7439	0.764	0.226	6.42012e-75	Baso	Runx1
Fxyd52	3.93464e-77	2.0236	0.981	0.591	8.17855e-73	Baso	Fxyd5
Plac84	1.0254e-76	1.61699	0.888	0.293	2.1314e-72	Baso	Plac8
Jund3	2.05882e-73	1.86566	0.988	0.784	4.27946e-69	Baso	Jund
Srgn1	2.62018e-72	1.75189	1	0.858	5.4463e-68	Baso	Srgn
Plek5	6.54284e-72	1.92603	0.851	0.312	1.36e-67	Baso	Plek
Tax1bp12	3.08169e-71	1.82371	0.963	0.648	6.4056e-67	Baso	Tax1bp1
Atp11b3	3.64941e-71	1.64375	0.783	0.26	7.58566e-67	Baso	Atp11b
Junb3	4.53497e-70	1.92334	0.981	0.797	9.42638e-66	Baso	Junb
Hgf2	9.44071e-70	1.58511	0.702	0.205	1.96235e-65	Baso	Hgf
Nfkbiz3	1.12757e-68	2.15162	0.901	0.43	2.34378e-64	Baso	Nfkbiz
Nabp12	4.0631e-68	1.68465	0.801	0.281	8.44556e-64	Baso	Nabp1
Rgs25	5.60697e-67	2.11596	0.901	0.426	1.16546e-62	Baso	Rgs2
Gm201863	5.85008e-67	2.70019	0.677	0.22	1.216e-62	Baso	Gm20186
2022-06-04	1.40552e-65	2.72515	0.932	0.605	2.9215e-61	Baso	Jun
Dnaja12	2.0131e-65	1.89894	0.969	0.721	4.18443e-61	Baso	Dnaja1
Mpc22	3.73968e-63	1.81211	0.845	0.396	7.77329e-59	Baso	Mpc2
Pnrc14	1.27502e-60	1.60038	0.963	0.694	2.65027e-56	Baso	Pnrc1
Dusp54	2.49249e-56	1.7538	0.745	0.29	5.18089e-52	Baso	Dusp5
Srsf53	1.63404e-53	1.59054	0.938	0.716	3.39651e-49	Baso	Srsf5
2410006H16Rik4	7.14062e-53	1.73662	0.832	0.43	1.48425e-48	Baso	2410006H16Rik
Pim13	4.21583e-52	1.64748	0.913	0.521	8.76302e-48	Baso	Pim1
Hmgb23	1.62718e-50	1.73369	0.863	0.48	3.38225e-46	Baso	Hmgb2
Acod1	1.29777e-48	1.54912	0.317	0.054	2.69754e-44	Baso	Acod1
Dnajb9	6.50627e-48	1.95986	0.727	0.337	1.35239e-43	Baso	Dnajb9
Prdx64	1.37178e-46	1.62448	0.776	0.374	2.85139e-42	Baso	Prdx6
Ier53	1.85183e-46	2.08912	0.845	0.529	3.84922e-42	Baso	Ier5
Gls3	2.63591e-46	1.86198	0.87	0.556	5.479e-42	Baso	Gls
Chka2	9.92831e-39	2.33658	0.64	0.287	2.0637e-34	Baso	Chka
Dnajb12	2.07327e-35	1.73026	0.64	0.313	4.30949e-31	Baso	Dnajb1
Fosb4	4.20006e-34	1.85657	0.801	0.507	8.73024e-30	Baso	Fosb
Kctd123	2.59024e-32	1.62418	0.801	0.521	5.38408e-28	Baso	Kctd12
Dhx40	7.26256e-32	1.68	0.547	0.233	1.5096e-27	Baso	Dhx40
Gm128402	1.94532e-16	2.91358	0.522	0.323	4.04355e-12	Baso	Gm12840
S100a9	0	7.88378	0.989	0.13	0	Neutro	S100a9
S100a8	0	7.7059	0.986	0.119	0	Neutro	S100a8
Retnlg	0	6.3276	0.879	0.024	0	Neutro	Retnlg
G0s2	0	4.87221	0.763	0.03	0	Neutro	G0s2
Slpi1	0	4.82403	0.909	0.051	0	Neutro	Slpi
Il1b1	0	4.76984	0.984	0.201	0	Neutro	Il1b
Slc7a111	0	4.36454	0.853	0.029	0	Neutro	Slc7a11
Cxcl22	0	4.36176	0.892	0.219	0	Neutro	Cxcl2
Csf3r	0	4.24699	0.955	0.078	0	Neutro	Csf3r
S100a115	0	4.22627	0.981	0.422	0	Neutro	S100a11
Il1r2	0	4.18417	0.872	0.033	0	Neutro	Il1r2
Ifitm11	0	4.04225	0.669	0.074	0	Neutro	Ifitm1
Clec4d	0	3.98621	0.893	0.058	0	Neutro	Clec4d
Hdc1	0	3.92671	0.936	0.176	0	Neutro	Hdc
Cxcr21	0	3.89612	0.877	0.01	0	Neutro	Cxcr2
Mmp9	0	3.81183	0.871	0.021	0	Neutro	Mmp9
Pglyrp11	0	3.79943	0.853	0.068	0	Neutro	Pglyrp1
Msrb12	0	3.79289	0.975	0.358	0	Neutro	Msrb1
Mxd12	0	3.76658	0.918	0.203	0	Neutro	Mxd1
Lcn22	0	3.71267	0.627	0.057	0	Neutro	Lcn2
Stfa2l1	0	3.5722	0.41	0.005	0	Neutro	Stfa2l1
S100a62	0	3.51302	0.935	0.217	0	Neutro	S100a6
Acod11	0	3.49923	0.583	0.022	0	Neutro	Acod1
Cstdc4	0	3.4576	0.3	0.004	0	Neutro	Cstdc4
Asprv1	0	3.38739	0.464	0.007	0	Neutro	Asprv1
Lmnb1	0	3.35127	0.802	0.096	0	Neutro	Lmnb1
Clec4e2	0	3.26791	0.688	0.05	0	Neutro	Clec4e
Ccr12	0	3.2669	0.78	0.047	0	Neutro	Ccr1
Trem1	0	3.26439	0.743	0.039	0	Neutro	Trem1
Srgn2	0	3.23623	0.996	0.85	0	Neutro	Srgn
Tyrobp5	0	3.14173	0.989	0.39	0	Neutro	Tyrobp
Nlrp32	0	3.11136	0.709	0.121	0	Neutro	Nlrp3
Samsn14	0	3.00837	0.759	0.184	0	Neutro	Samsn1
Tnfaip21	0	2.97758	0.821	0.207	0	Neutro	Tnfaip2
Fxyd53	0	2.95997	0.972	0.568	0	Neutro	Fxyd5
Ccrl21	0	2.95589	0.454	0.167	0	Neutro	Ccrl2
Cebpb3	0	2.9339	0.902	0.393	0	Neutro	Cebpb
Pim14	0	2.91265	0.958	0.495	0	Neutro	Pim1
Alox5ap4	0	2.89679	0.93	0.236	0	Neutro	Alox5ap
Gda1	0	2.88857	0.736	0.107	0	Neutro	Gda
Trib12	0	2.83002	0.807	0.297	0	Neutro	Trib1
Ccl63	0	2.81781	0.869	0.268	0	Neutro	Ccl6
Sorl12	0	2.81735	0.811	0.165	0	Neutro	Sorl1
Fgl23	0	2.81207	0.718	0.142	0	Neutro	Fgl2
Rnf1491	0	2.76564	0.691	0.14	0	Neutro	Rnf149
Jaml2	0	2.7455	0.628	0.059	0	Neutro	Jaml
Gcnt22	0	2.74046	0.642	0.064	0	Neutro	Gcnt2
Gsr3	0	2.7372	0.839	0.273	0	Neutro	Gsr
Hcar21	0	2.7342	0.451	0.019	0	Neutro	Hcar2
Tpd522	0	2.70983	0.867	0.369	0	Neutro	Tpd52
Ptgs22	0	2.70804	0.425	0.037	0	Neutro	Ptgs2
Hp1	0	2.68775	0.881	0.292	0	Neutro	Hp
Mcl12	0	2.68681	0.983	0.731	0	Neutro	Mcl1
Cd300lf1	0	2.66555	0.682	0.116	0	Neutro	Cd300lf
Neat13	0	2.65965	0.971	0.681	0	Neutro	Neat1
Lilr4b3	0	2.65197	0.688	0.159	0	Neutro	Lilr4b
Grina1	0	2.64347	0.842	0.424	0	Neutro	Grina
Slc16a31	0	2.64266	0.621	0.067	0	Neutro	Slc16a3
Mcemp11	0	2.57555	0.599	0.042	0	Neutro	Mcemp1
Ncf23	0	2.56542	0.815	0.256	0	Neutro	Ncf2
Plek6	0	2.5577	0.771	0.285	0	Neutro	Plek
Cd33	0	2.54664	0.617	0.078	0	Neutro	Cd33
Lst12	0	2.54581	0.816	0.251	0	Neutro	Lst1
Slfn11	0	2.54498	0.572	0.057	0	Neutro	Slfn1
Cdk2ap21	0	2.54452	0.681	0.384	0	Neutro	Cdk2ap2
Lilrb4a3	0	2.50655	0.759	0.207	0	Neutro	Lilrb4a
Dennd4a4	0	2.50598	0.865	0.327	0	Neutro	Dennd4a
Resf11	0	2.48758	0.73	0.397	0	Neutro	Resf1
Il1f9	0	2.48324	0.477	0.005	0	Neutro	Il1f9
Plaur3	0	2.46917	0.643	0.176	0	Neutro	Plaur
Ptafr1	0	2.46059	0.553	0.075	0	Neutro	Ptafr
Taldo15	0	2.41881	0.9	0.571	0	Neutro	Taldo1
Wfdc211	0	2.38001	0.621	0.151	0	Neutro	Wfdc21
Lsp15	0	2.36727	0.878	0.316	0	Neutro	Lsp1
Zyx5	0	2.33427	0.773	0.375	0	Neutro	Zyx
Ankrd33b	0	2.33069	0.504	0.034	0	Neutro	Ankrd33b
Slfn23	0	2.32996	0.751	0.303	0	Neutro	Slfn2
C5ar12	0	2.32623	0.591	0.095	0	Neutro	C5ar1
Mmp8	0	2.32119	0.397	0.014	0	Neutro	Mmp8
Gadd45b4	0	2.31103	0.615	0.371	0	Neutro	Gadd45b
Rdh12	0	2.30299	0.401	0.021	0	Neutro	Rdh12
Arg2	0	2.29916	0.508	0.043	0	Neutro	Arg2
H2-Q101	0	2.29725	0.602	0.118	0	Neutro	H2-Q10
Pla2g72	0	2.29719	0.691	0.185	0	Neutro	Pla2g7
Nfam12	0	2.26258	0.674	0.194	0	Neutro	Nfam1
Adam83	0	2.24016	0.506	0.045	0	Neutro	Adam8
Cd443	0	2.233	0.854	0.317	0	Neutro	Cd44
Fth15	0	2.22658	0.997	0.97	0	Neutro	Fth1
Litaf3	0	2.22504	0.757	0.363	0	Neutro	Litaf
Lyst3	0	2.21191	0.626	0.193	0	Neutro	Lyst
Nfkbia4	0	2.20108	0.829	0.692	0	Neutro	Nfkbia
Cyp4f182	0	2.19995	0.595	0.129	0	Neutro	Cyp4f18
Slfn4	0	2.19897	0.372	0.022	0	Neutro	Slfn4
Lrg11	0	2.19726	0.583	0.207	0	Neutro	Lrg1
Ndel1	0	2.1934	0.742	0.415	0	Neutro	Ndel1
Selplg6	0	2.18801	0.756	0.257	0	Neutro	Selplg
Fosl24	0	2.16534	0.727	0.337	0	Neutro	Fosl2
Cd525	0	2.16291	0.977	0.528	0	Neutro	Cd52
Cd142	0	2.14677	0.46	0.179	0	Neutro	Cd14
Btg25	0	2.14492	0.929	0.654	0	Neutro	Btg2

## Sheet: Table S2
Supplementary Table S2 | The cell number for 13 major cell lineages
	CON1	CON2	CON3	GLY1	GLY2	GLY3
EC	4420	3804	6077	3122	3246	3442
Chol	37	40	62	16	26	48
Hep	467	316	517	209	219	236
HSC	21	15	65	115	363	57
KC	1006	1045	2060	1280	2438	1352
LCM	240	616	624	662	1264	1804
NK	73	260	213	94	99	136
B lymph	951	2525	1993	1086	531	1188
T lymph	444	872	1405	475	670	556
pDC	186	226	301	149	103	230
cDC	53	75	146	68	93	124
Baso	26	36	20	31	7	41
Neutro	217	565	596	266	1143	744

## Sheet: Table S3
Supplementary Table S3 | The differentially expressed genes for 13 major cell lineages after glyphosate treatment
gene	logFC	adj.P	Celltype	State
Inhbb	1.61827	0	EC	Up
Ctla2a	1.21997	0	EC	Up
Lrg1	1.17416	0	EC	Up
Mt1	1.09422	0	EC	Up
Thbd	1.00351	0	EC	Up
Cdkn1a	0.953131	0	EC	Up
Mt2	0.924859	0	EC	Up
Hgf	0.820799	0	EC	Up
Gja4	0.81728	0	EC	Up
Ftl1	0.799119	0	EC	Up
Insr	0.795435	0	EC	Up
Rasd1	0.777257	0	EC	Up
Cd93	0.760976	0	EC	Up
Arl4a	0.720594	0	EC	Up
C1qb	0.718804	0	EC	Up
Sbno2	0.71372	0	EC	Up
Ednrb	0.695493	6.05292e-242	EC	Up
Csrp2	0.671606	0	EC	Up
Ctsb	0.66021	0	EC	Up
Lgals1	0.651857	0	EC	Up
Neat1	0.629912	4.62228e-177	EC	Up
Armcx4	0.618715	0	EC	Up
Dnaja1	0.618139	0	EC	Up
Rab3b	0.562977	0	EC	Up
Socs3	0.557543	1.27796e-171	EC	Up
Itprip	0.542196	0	EC	Up
Adam23	0.541812	0	EC	Up
Cebpd	0.535027	3.83891e-238	EC	Up
Fam167b	0.530728	0	EC	Up
Itgb3	0.524707	0	EC	Up
Marco	0.523785	0	EC	Up
Hspa8	0.515798	0	EC	Up
Saa2	0.498353	0	EC	Up
Rps3	0.493863	0	EC	Up
Cyp26b1	0.491446	1.86058e-73	EC	Up
Plekho1	0.488799	0	EC	Up
Twist1	0.479345	4.63676e-268	EC	Up
Ctsj	0.47654	0	EC	Up
Btnl9	0.475885	2.5351e-250	EC	Up
Il4ra	0.473532	0	EC	Up
C1qa	0.46632	3.27673e-257	EC	Up
Pnp	0.461732	4.79125e-236	EC	Up
Dgkz	0.461299	0	EC	Up
Hsph1	0.451385	0	EC	Up
Col4a2	0.438382	5.08431e-278	EC	Up
Pdia3	0.438332	1.39376e-280	EC	Up
Acer2	0.43732	1.72298e-208	EC	Up
Nostrin	0.436078	4.44911e-250	EC	Up
Clec1b	0.432892	2.20948e-213	EC	Up
Lars2	0.427709	3.96705e-283	EC	Up
Emilin1	0.418149	1.3643e-239	EC	Up
Tsc22d1	0.413693	2.94332e-58	EC	Up
Pkm	0.410342	1.04785e-245	EC	Up
Cdc42ep4	0.407935	6.44832e-275	EC	Up
Plvap	0.403292	2.10822e-220	EC	Up
Tagln2	0.402389	1.75032e-229	EC	Up
Tspo	0.399464	7.43991e-219	EC	Up
Fgf1	0.399213	3.64668e-253	EC	Up
Slco2a1	0.399174	4.39728e-178	EC	Up
Tmem176b	0.398891	1.37712e-217	EC	Up
Adamts4	0.395793	2.96689e-301	EC	Up
1700025G04Rik	0.394269	1.70222e-243	EC	Up
Tgm2	0.388988	1.03403e-183	EC	Up
Rpl6	0.388723	0	EC	Up
Slc3a2	0.376867	1.33519e-194	EC	Up
Akr1b8	0.37667	3.84742e-137	EC	Up
Aldh2	0.371475	4.80015e-173	EC	Up
Tle1	0.370644	7.50596e-185	EC	Up
Col4a1	0.366639	3.69416e-207	EC	Up
Lyz2	0.365693	5.51776e-159	EC	Up
Hipk2	0.364457	7.15812e-182	EC	Up
Syne1	0.361114	1.77767e-160	EC	Up
Irf8	0.360151	2.82501e-146	EC	Up
Tnfrsf1a	0.351179	1.92088e-192	EC	Up
Cacybp	0.349116	4.90363e-216	EC	Up
Aldoa	0.345299	3.28484e-162	EC	Up
Cemip2	0.34523	1.7114e-220	EC	Up
Tmem176a	0.340923	4.309e-159	EC	Up
Fxyd5	0.339999	7.0279e-189	EC	Up
Rpl8	0.338539	1.88021e-276	EC	Up
Rplp0	0.338274	1.86696e-235	EC	Up
Hsp90ab1	0.338242	0	EC	Up
Camk1	0.337694	8.98541e-164	EC	Up
Fzd4	0.336975	2.89044e-167	EC	Up
Fkbp5	0.336751	4.29802e-245	EC	Up
Plpp1	0.336028	5.25526e-160	EC	Up
Rps7	0.335842	2.1078e-251	EC	Up
Sparc	0.335223	2.71517e-287	EC	Up
Eef2	0.334716	1.30142e-205	EC	Up
Rack1	0.333758	4.27109e-237	EC	Up
Hras	0.333553	3.10572e-169	EC	Up
Gm12840	0.33312	1.09661e-11	EC	Up
Rps2	0.332628	5.02772e-262	EC	Up
Tpt1	0.326958	0	EC	Up
Actg1	0.32682	5.61825e-138	EC	Up
C1qtnf1	0.325506	9.02733e-160	EC	Up
Adamts1	0.325378	3.38808e-96	EC	Up
Smagp	0.325168	1.00136e-165	EC	Up
Chordc1	0.319832	7.827e-195	EC	Up
Klf2	0.317596	1.45981e-64	EC	Up
Luzp1	0.316268	2.68707e-150	EC	Up
Rps5	0.314871	4.6454e-217	EC	Up
Ninj1	0.3113	2.73817e-197	EC	Up
Cerk	0.309896	7.86227e-178	EC	Up
Plec	0.309281	1.79765e-154	EC	Up
Sptlc2	0.308514	8.11096e-137	EC	Up
Cdc42ep2	0.308003	2.16523e-132	EC	Up
Ptpn1	0.307203	2.0227e-164	EC	Up
Rpl10	0.306576	4.49784e-230	EC	Up
Ybx1	0.306166	5.03628e-218	EC	Up
Ddit4	0.305359	1.94379e-134	EC	Up
Rpl3	0.304338	5.97326e-166	EC	Up
Rpl15	0.300863	1.6924e-199	EC	Up
Mxd4	0.299372	1.77122e-153	EC	Up
Gja1	0.297643	5.91789e-117	EC	Up
Akap12	0.297444	8.63338e-103	EC	Up
AY036118	0.297041	1.80845e-60	EC	Up
Mob3c	0.297016	9.14245e-172	EC	Up
Mbd1	0.296642	6.38813e-50	EC	Up
Slc9a3r2	0.294995	3.5454e-106	EC	Up
Rpl21	0.294981	5.57143e-235	EC	Up
Litaf	0.294534	8.78141e-186	EC	Up
Wfdc17	0.294248	1.60169e-151	EC	Up
Mtch1	0.293314	4.22972e-145	EC	Up
Blvrb	0.29307	1.95241e-131	EC	Up
Rpl29	0.291841	2.5728e-184	EC	Up
Serpina3n	0.291689	3.66997e-285	EC	Up
Plxnc1	0.289369	1.62161e-170	EC	Up
Grasp	0.288623	1.29203e-127	EC	Up
Rasgrp2	0.286764	1.65213e-123	EC	Up
Rpl32	0.283054	3.33442e-187	EC	Up
S1pr1	0.279753	3.13249e-112	EC	Up
Arpc1b	0.278749	2.12539e-128	EC	Up
Rpl10a	0.278182	1.58945e-146	EC	Up
Ppp1r14b	0.27701	7.56382e-161	EC	Up
Maged2	0.276599	1.59519e-142	EC	Up
Qsox1	0.274966	2.80527e-139	EC	Up
Rpl12	0.274605	8.66231e-180	EC	Up
Fermt2	0.274123	2.34507e-126	EC	Up
Ddah2	0.273735	3.05715e-119	EC	Up
Clic1	0.272696	1.12501e-128	EC	Up
Trp53i11	0.271952	5.93058e-97	EC	Up
Klf9	0.271844	5.09388e-67	EC	Up
Rpl36	0.271665	2.04538e-165	EC	Up
Rin3	0.271459	8.24351e-181	EC	Up
Rpl18	0.269089	1.80344e-155	EC	Up
Rpl14	0.268623	3.63069e-157	EC	Up
Ankrd11	0.267389	7.52895e-125	EC	Up
Naca	0.26675	6.80512e-134	EC	Up
Crlf2	0.265426	1.06163e-162	EC	Up
Il6st	0.265196	1.58483e-123	EC	Up
Wnt9b	0.263314	1.00447e-110	EC	Up
Eif3h	0.263021	2.62474e-128	EC	Up
Psmd7	0.262274	1.71044e-121	EC	Up
Rpl18a	0.261946	3.57894e-187	EC	Up
Rapgef5	0.261827	1.04648e-108	EC	Up
Ssr4	0.261206	1.40982e-121	EC	Up
Cox7a2l	0.260588	1.09207e-113	EC	Up
Masp1	0.259288	1.29675e-103	EC	Up
Clec4g	0.258939	5.90206e-173	EC	Up
Adam15	0.258769	1.95702e-127	EC	Up
Xbp1	0.257359	1.48593e-118	EC	Up
Drap1	0.256704	3.01773e-111	EC	Up
Nos3	0.25644	6.98268e-124	EC	Up
Eif1	0.254923	2.62527e-184	EC	Up
Ctsd	0.254851	4.20126e-99	EC	Up
Hecw2	0.254712	3.88876e-104	EC	Up
Vgll4	0.253679	1.12626e-118	EC	Up
Rps9	0.253023	1.12593e-159	EC	Up
Jdp2	0.252005	8.03829e-157	EC	Up
Rps4x	0.251118	1.03149e-167	EC	Up
Jam2	0.250966	6.42481e-105	EC	Up
Tecpr1	0.250228	6.51364e-118	EC	Up
Xiap	-0.250133	9.46467e-52	EC	Down
Cfh	-0.253501	1.19906e-14	EC	Down
Ndufb3	-0.254227	2.3167e-15	EC	Down
Tspan4	-0.255573	1.46859e-10	EC	Down
Ubap2l	-0.258296	7.78732e-11	EC	Down
Tcim	-0.258595	9.38493e-46	EC	Down
Igf1r	-0.258717	9.85074e-10	EC	Down
Rpl22l1	-0.258849	5.35337e-21	EC	Down
Rnf130	-0.259529	2.53599e-38	EC	Down
Ttc36	-0.260514	5.44378e-24	EC	Down
Hnrnpa1	-0.260745	3.68232e-22	EC	Down
Lfng	-0.261306	1.89002e-16	EC	Down
Selenop	-0.26197	7.25503e-297	EC	Down
Rassf3	-0.262299	2.16163e-27	EC	Down
Neurl3	-0.262481	7.24672e-31	EC	Down
Nfia	-0.262829	2.37792e-27	EC	Down
Lbh	-0.263106	1.20648e-21	EC	Down
Hmgb2	-0.264731	7.00098e-18	EC	Down
H2-T22	-0.264956	3.69067e-24	EC	Down
Tmcc3	-0.265334	5.19144e-42	EC	Down
Tmem106a	-0.266108	3.22055e-40	EC	Down
Ssr3	-0.266564	1.20504e-28	EC	Down
Crim1	-0.267448	3.53328e-43	EC	Down
Oit3	-0.267765	5.37811e-106	EC	Down
Gpx1	-0.269346	1.25295e-23	EC	Down
Pcna	-0.26964	5.75309e-21	EC	Down
Spry2	-0.269785	4.06645e-55	EC	Down
Cd47	-0.270357	4.2843e-154	EC	Down
Hnrnpk	-0.270635	1.75924e-73	EC	Down
Fam117b	-0.270684	5.25076e-28	EC	Down
Ccn2	-0.270719	1.97628e-18	EC	Down
Dnase1l3	-0.271048	1.89911e-262	EC	Down
Calhm6	-0.271994	9.8089e-35	EC	Down
Nfib	-0.272075	1.29336e-81	EC	Down
Hoxb5	-0.272754	2.77455e-24	EC	Down
Psmb9	-0.273881	5.97698e-27	EC	Down
Serpina1d	-0.273912	1.27727e-33	EC	Down
Lhfpl2	-0.275388	4.42014e-52	EC	Down
Tap2	-0.276284	2.4705e-30	EC	Down
Ahnak	-0.278418	2.22715e-21	EC	Down
Serpina1a	-0.278529	2.44368e-07	EC	Down
Tinagl1	-0.279793	5.59281e-118	EC	Down
Nr4a1	-0.279902	7.24447e-35	EC	Down
Cdc42ep3	-0.280182	1.40572e-36	EC	Down
Cdh5	-0.280519	5.2945e-134	EC	Down
Fbxl18	-0.280893	1.63751e-43	EC	Down
Klf4	-0.280938	3.85339e-08	EC	Down
Vtn	-0.283602	1.51506e-28	EC	Down
Tmed7	-0.283709	2.48807e-32	EC	Down
Fus	-0.2843	5.39385e-57	EC	Down
Rnase4	-0.285264	2.60192e-10	EC	Down
H2-Q10	-0.28546	2.47549e-35	EC	Down
Fmo1	-0.285523	9.08079e-16	EC	Down
Rgl1	-0.288074	7.2867e-70	EC	Down
Sirpa	-0.289453	3.70057e-22	EC	Down
Tuba1b	-0.290919	1.34019e-75	EC	Down
Apob	-0.291635	3.8635e-20	EC	Down
Ier5l	-0.292046	2.86608e-25	EC	Down
Dab2	-0.292105	7.59263e-86	EC	Down
Cnn3	-0.292196	2.70895e-41	EC	Down
Slc39a1	-0.292216	1.23109e-30	EC	Down
Atf4	-0.292831	2.65703e-12	EC	Down
Dazap2	-0.293415	6.44287e-60	EC	Down
Zeb2	-0.294143	9.44797e-39	EC	Down
Cav2	-0.294791	8.90075e-42	EC	Down
Sox4	-0.297229	2.00721e-37	EC	Down
Btg2	-0.30115	6.64064e-33	EC	Down
Srsf2	-0.301313	2.15093e-44	EC	Down
Cps1	-0.301938	7.25567e-79	EC	Down
Kctd12	-0.303639	2.93505e-19	EC	Down
Tmem64	-0.304267	3.56645e-45	EC	Down
Eif4a2	-0.305356	1.44226e-52	EC	Down
Sem1	-0.305411	3.97712e-78	EC	Down
H2-Q7	-0.305415	3.51648e-36	EC	Down
Cd59a	-0.306199	2.02635e-92	EC	Down
Enpep	-0.306242	8.34164e-42	EC	Down
Ass1	-0.306939	3.87169e-23	EC	Down
Arrdc3	-0.307085	1.03301e-48	EC	Down
Taf13	-0.310283	2.37705e-44	EC	Down
4921531C22Rik	-0.313252	9.67954e-96	EC	Down
H2-D1	-0.313537	1.56887e-202	EC	Down
Gnmt	-0.314745	2.54508e-75	EC	Down
Snhg1	-0.315659	2.31681e-26	EC	Down
Ctnnd1	-0.317063	2.0854e-73	EC	Down
Prelp	-0.317596	3.31701e-39	EC	Down
Cdh4	-0.317839	5.98235e-08	EC	Down
Rnd3	-0.319361	3.49558e-38	EC	Down
Cyp2e1	-0.320996	1.15842e-15	EC	Down
Cavin1	-0.321787	4.57486e-38	EC	Down
1810037I17Rik	-0.325367	1.27968e-59	EC	Down
Chchd10	-0.327343	1.01428e-49	EC	Down
Ppp3ca	-0.328801	4.42016e-66	EC	Down
Tpbgl	-0.331027	1.23059e-107	EC	Down
Irgm1	-0.331948	1.62296e-40	EC	Down
Actr2	-0.332462	1.44903e-72	EC	Down
Apoc4	-0.334	6.55905e-40	EC	Down
Slc43a3	-0.337119	6.67208e-64	EC	Down
Gas6	-0.338237	1.73921e-49	EC	Down
Scarb2	-0.340213	3.38186e-59	EC	Down
Kng1	-0.340306	4.33753e-20	EC	Down
H2-Aa	-0.340574	2.18687e-14	EC	Down
Tob2	-0.341239	2.53484e-39	EC	Down
Brd2	-0.342991	3.66765e-39	EC	Down
Uox	-0.345903	1.52632e-87	EC	Down
Mtss1	-0.347301	4.39646e-100	EC	Down
Snhg8	-0.347467	1.59202e-40	EC	Down
Sp100	-0.347532	7.92197e-67	EC	Down
Fga	-0.3479	3.59513e-40	EC	Down
Igfbp4	-0.348006	1.14485e-271	EC	Down
C3	-0.351252	2.14623e-07	EC	Down
Dse	-0.351962	3.29021e-69	EC	Down
Golga7	-0.355202	6.99252e-93	EC	Down
Gm34455	-0.355767	4.34692e-19	EC	Down
Fcho2	-0.355883	3.43701e-77	EC	Down
Mcfd2	-0.357562	5.71041e-57	EC	Down
Myadm	-0.364587	2.03791e-75	EC	Down
Bhmt	-0.365325	3.18282e-122	EC	Down
mt-Nd4l	-0.365555	5.76605e-78	EC	Down
Ccnd1	-0.366313	1.09034e-82	EC	Down
Tmsb10	-0.366465	1.06854e-37	EC	Down
Tspan7	-0.368912	1.01081e-222	EC	Down
Mylip	-0.368983	1.45657e-135	EC	Down
Tmsb4x	-0.369909	0	EC	Down
Irf2bp2	-0.379428	3.2981e-79	EC	Down
Dusp1	-0.380503	1.32473e-52	EC	Down
Mgst1	-0.380584	5.2851e-24	EC	Down
Cyp4b1	-0.3836	2.41619e-123	EC	Down
H2-Q6	-0.386282	2.12152e-75	EC	Down
Myct1	-0.391683	4.00684e-123	EC	Down
Ppp1r15a	-0.401914	4.08641e-40	EC	Down
H1f0	-0.402326	1.90369e-57	EC	Down
Igkc	-0.403077	8.23362e-42	EC	Down
Id3	-0.406622	2.64678e-201	EC	Down
Ccn1	-0.407419	5.96792e-98	EC	Down
Dnajb14	-0.409365	1.18162e-25	EC	Down
Uba52	-0.409625	3.2268e-118	EC	Down
Cd55	-0.41207	1.72747e-245	EC	Down
Ephb4	-0.412679	1.41367e-102	EC	Down
Smad7	-0.414193	2.54002e-81	EC	Down
Cat	-0.414628	9.0413e-51	EC	Down
Dbi	-0.419524	1.05524e-70	EC	Down
Fgb	-0.422553	8.80129e-17	EC	Down
Ambp	-0.427196	1.89467e-63	EC	Down
Timp3	-0.432477	1.10621e-144	EC	Down
Car3	-0.437604	1.54164e-198	EC	Down
Egr1	-0.437873	1.04675e-51	EC	Down
Scp2	-0.438337	1.17591e-89	EC	Down
H2-K1	-0.438899	0	EC	Down
F2r	-0.439309	1.60179e-137	EC	Down
Cd74	-0.443526	3.9768e-09	EC	Down
Hpx	-0.456037	6.32297e-06	EC	Down
Zfp36l2	-0.456432	5.58612e-149	EC	Down
Amotl2	-0.458546	5.73851e-131	EC	Down
Gadd45b	-0.459545	4.58648e-50	EC	Down
Cxcl9	-0.462801	9.94713e-35	EC	Down
Serpina1e	-0.462837	3.20074e-57	EC	Down
Smad6	-0.462857	5.44562e-96	EC	Down
Dnajb9	-0.46608	2.59359e-70	EC	Down
Serpina1c	-0.466116	6.34379e-40	EC	Down
Tob1	-0.470016	2.19006e-108	EC	Down
Man2a1	-0.479658	4.6633e-212	EC	Down
Srsf5	-0.47975	2.97241e-170	EC	Down
H2-T23	-0.482107	2.94767e-195	EC	Down
Wfdc21	-0.48356	7.77079e-86	EC	Down
Cyp3a11	-0.484421	9.70455e-140	EC	Down
Tcp11l2	-0.48519	1.68685e-117	EC	Down
Gls	-0.487	7.30225e-74	EC	Down
Fgg	-0.488574	4.14179e-49	EC	Down
Tef	-0.496653	3.02762e-220	EC	Down
Btg1	-0.506108	1.59714e-78	EC	Down
Ints6	-0.50629	6.84036e-45	EC	Down
Trf	-0.506314	5.43718e-31	EC	Down
Nr1d2	-0.507527	1.63617e-119	EC	Down
Ltbp4	-0.526742	9.59488e-134	EC	Down
Nabp1	-0.532505	2.16202e-131	EC	Down
Zfp36l1	-0.535439	3.75524e-244	EC	Down
Rbp4	-0.540116	8.13455e-104	EC	Down
Lpar6	-0.553035	2.13861e-154	EC	Down
Aldob	-0.556235	2.29556e-118	EC	Down
Gatm	-0.565381	0	EC	Down
Apoa1	-0.566065	1.07977e-61	EC	Down
Serpina3k	-0.568974	3.23989e-74	EC	Down
Chka	-0.572333	9.91537e-101	EC	Down
Nr2f2	-0.580856	0	EC	Down
Hnrnph1	-0.582787	2.63635e-211	EC	Down
Scd1	-0.587186	4.98556e-189	EC	Down
Tnfsf10	-0.600938	1.82683e-194	EC	Down
AW112010	-0.610782	5.92387e-170	EC	Down
Hbb-bs	-0.620403	4.10606e-155	EC	Down
Mup7	-0.624844	0	EC	Down
Gc	-0.627977	9.91083e-125	EC	Down
Apoc3	-0.628306	1.40289e-102	EC	Down
Plk2	-0.643341	2.42902e-199	EC	Down
Aass	-0.644844	8.97858e-258	EC	Down
Clec14a	-0.664194	0	EC	Down
Hexim1	-0.664244	1.03466e-120	EC	Down
BC005537	-0.681964	3.70432e-246	EC	Down
Zfp503	-0.749049	3.00214e-288	EC	Down
Nr1d1	-0.758921	5.12167e-298	EC	Down
Mup11	-0.76474	0	EC	Down
Apoc1	-0.78615	4.74762e-150	EC	Down
Sox18	-0.798899	0	EC	Down
Id2	-0.805783	0	EC	Down
Ttr	-0.809579	7.34386e-148	EC	Down
B2m	-0.82138	0	EC	Down
Alb	-1.023	0	EC	Down
Dbp	-1.04317	0	EC	Down
Ccdc152	-1.08893	3.50477e-302	EC	Down
Apoa2	-1.18672	0	EC	Down
Mup20	-1.40747	0	EC	Down
Fabp1	-1.51527	0	EC	Down
Mup3	-1.74925	0	EC	Down
Lcn2	2.54739	7.09689e-05	Chol	Up
Trf	1.15361	2.08133e-08	Chol	Up
C4b	1.00058	3.71435e-10	Chol	Up
Stbd1	0.641785	0.00911046	Chol	Up
Acot1	0.636917	0.00861174	Chol	Up
Fth1	0.588054	9.26747e-05	Chol	Up
Map1lc3b	0.549297	0.00830021	Chol	Up
Pdia3	0.546124	0.0266764	Chol	Up
Gm42418	0.448851	0.00362065	Chol	Up
Marco	0.339299	0.000116676	Chol	Up
Uba52	-0.551081	0.000528964	Chol	Down
Mup11	-0.589471	0.000580525	Chol	Down
Cd24a	-0.613921	0.0012264	Chol	Down
Apoc3	-0.781197	0.000309551	Chol	Down
Vegfa	-0.800386	0.00139872	Chol	Down
Rhob	-0.836303	0.0376171	Chol	Down
Dbp	-0.880702	0.00947619	Chol	Down
Mup20	-1.04201	6.07534e-08	Chol	Down
Apoa2	-1.1715	4.28087e-05	Chol	Down
Fabp1	-1.28221	2.43463e-06	Chol	Down
Mup3	-1.3383	1.58556e-12	Chol	Down
Saa2	4.13822	1.14168e-255	Hep	Up
Lcn2	3.50943	6.54403e-235	Hep	Up
Saa1	3.00836	9.69961e-201	Hep	Up
Hp	2.0728	1.51749e-142	Hep	Up
Mt1	1.98041	1.30639e-133	Hep	Up
Serpina3n	1.75804	7.97032e-86	Hep	Up
Mt2	1.65364	4.15133e-104	Hep	Up
Orm2	1.6164	1.98186e-67	Hep	Up
Marco	1.56369	1.98502e-38	Hep	Up
Ahsg	1.47839	1.90704e-100	Hep	Up
Hamp	1.47714	7.10864e-52	Hep	Up
Hpx	1.45139	2.2649e-70	Hep	Up
Cyp4a14	1.33125	1.62216e-42	Hep	Up
Lrg1	1.32947	8.03909e-46	Hep	Up
Orm1	1.32329	2.29007e-51	Hep	Up
Apoa4	1.21225	5.73112e-45	Hep	Up
Col3a1	1.2083	1.35521e-34	Hep	Up
Fam25c	1.18117	7.29598e-30	Hep	Up
Blvrb	1.15168	4.74342e-40	Hep	Up
Lgals1	1.0815	6.94676e-11	Hep	Up
Ccl6	1.05495	6.93919e-28	Hep	Up
C1qb	1.03898	1.50917e-13	Hep	Up
Lyz2	1.00566	1.1775e-12	Hep	Up
Itih4	1.00452	8.12683e-24	Hep	Up
Igfbp1	0.973365	4.99549e-30	Hep	Up
C1qa	0.960582	3.8356e-11	Hep	Up
S100a6	0.950448	9.79235e-17	Hep	Up
Apcs	0.939686	4.75896e-39	Hep	Up
1810058I24Rik	0.931017	7.37439e-35	Hep	Up
Ldha	0.896457	2.18988e-33	Hep	Up
Fgl1	0.875866	2.7743e-36	Hep	Up
Fgb	0.874967	5.2115e-35	Hep	Up
Tyrobp	0.825957	6.82988e-08	Hep	Up
C3	0.821094	6.76264e-15	Hep	Up
Crip1	0.816581	7.58576e-12	Hep	Up
Itih3	0.796911	2.03686e-21	Hep	Up
Ctss	0.74199	7.90497e-09	Hep	Up
Enho	0.731726	1.90022e-24	Hep	Up
Ifi27l2a	0.716119	1.45555e-10	Hep	Up
Cyba	0.713691	1.54329e-09	Hep	Up
Clec4f	0.704222	1.32346e-08	Hep	Up
Lgals3	0.701685	7.94161e-11	Hep	Up
A2ml1	0.69937	4.5504e-13	Hep	Up
Acat1	0.696794	2.38078e-17	Hep	Up
Col1a2	0.69162	2.7602e-25	Hep	Up
Ftl1	0.687088	7.19362e-51	Hep	Up
Spp1	0.683416	6.48615e-11	Hep	Up
Trf	0.677026	6.985e-36	Hep	Up
Rbp1	0.671815	7.22667e-18	Hep	Up
Apoc2	0.662515	1.71742e-13	Hep	Up
Serpina1a	0.650036	1.27499e-27	Hep	Up
Csad	0.638105	3.21411e-12	Hep	Up
Wfdc17	0.633179	1.46649e-14	Hep	Up
Fdps	0.630772	3.25167e-09	Hep	Up
Fcer1g	0.622829	0.000169784	Hep	Up
Serpina1c	0.609426	4.40357e-17	Hep	Up
Cyp1a2	0.607187	8.5608e-08	Hep	Up
Crot	0.605304	1.61932e-13	Hep	Up
Tspo	0.59451	1.64937e-20	Hep	Up
Csrp2	0.577615	1.01804e-18	Hep	Up
Apoe	0.574799	6.1639e-07	Hep	Up
Fth1	0.572004	7.69274e-31	Hep	Up
Fcna	0.569932	1.1738e-08	Hep	Up
Gstm1	0.562767	2.57377e-11	Hep	Up
Pltp	0.560017	1.13631e-11	Hep	Up
Alb	0.549167	5.48496e-26	Hep	Up
Lect2	0.548242	6.74259e-10	Hep	Up
Hsd17b6	0.547487	1.75635e-21	Hep	Up
Serpina1b	0.543915	6.79784e-14	Hep	Up
Ier3	0.542851	7.25065e-08	Hep	Up
Fxyd5	0.536468	7.75496e-09	Hep	Up
Emp3	0.535273	2.56902e-07	Hep	Up
Hrg	0.533851	8.63474e-10	Hep	Up
Apoa1	0.524292	3.09238e-06	Hep	Up
Cxcl14	0.522889	1.19989e-27	Hep	Up
Rplp0	0.519795	6.49579e-19	Hep	Up
Tmem176b	0.516771	1.39963e-16	Hep	Up
Serpina3m	0.516199	3.96112e-22	Hep	Up
Dynll1	0.512018	8.03016e-14	Hep	Up
C1qc	0.507013	0.00127096	Hep	Up
Pdia3	0.505011	1.88478e-10	Hep	Up
Ctsd	0.500812	1.52466e-05	Hep	Up
Cd63	0.500416	3.95865e-25	Hep	Up
Mug2	0.498779	8.29917e-12	Hep	Up
Rpl6	0.498718	1.58249e-16	Hep	Up
Nnmt	0.497836	4.85124e-14	Hep	Up
Cpb2	0.496851	3.88293e-14	Hep	Up
Ubb	0.492428	1.14203e-15	Hep	Up
Actg1	0.491924	0.000219293	Hep	Up
Cdo1	0.490924	9.54286e-12	Hep	Up
Kng1	0.486372	0.0303277	Hep	Up
Cbr1	0.481445	1.2085e-09	Hep	Up
Rdh16f2	0.477738	2.13541e-17	Hep	Up
Ctla2a	0.473476	0.0295375	Hep	Up
Hsp90ab1	0.470708	1.30167e-17	Hep	Up
Ecm1	0.470218	1.89488e-08	Hep	Up
Isg15	0.469281	0.012858	Hep	Up
Apoh	0.468773	1.60257e-06	Hep	Up
Cyp4a10	0.467809	1.54845e-17	Hep	Up
Npc2	0.465726	1.34867e-06	Hep	Up
Rpl36	0.464386	1.36002e-13	Hep	Up
Got1	0.458316	1.12203e-07	Hep	Up
Vsig4	0.454959	1.10042e-05	Hep	Up
Htatip2	0.447031	1.00225e-16	Hep	Up
Anxa2	0.444282	1.13761e-06	Hep	Up
Glud1	0.443653	1.35466e-12	Hep	Up
Isyna1	0.43823	1.32626e-24	Hep	Up
Creg1	0.43737	6.52294e-07	Hep	Up
Fn1	0.434831	2.43369e-09	Hep	Up
Ang	0.434252	3.07533e-09	Hep	Up
Fgg	0.433474	3.30303e-09	Hep	Up
Nr1i3	0.428754	3.56613e-22	Hep	Up
Lipa	0.424595	2.1931e-10	Hep	Up
Ifitm2	0.420747	7.0198e-11	Hep	Up
Gm10076	0.417471	1.19269e-07	Hep	Up
Kng2	0.413759	1.54366e-11	Hep	Up
Rps5	0.410854	1.63329e-11	Hep	Up
Cyb5a	0.410566	2.22959e-07	Hep	Up
Ifi30	0.410244	2.66898e-05	Hep	Up
Erp29	0.4062	1.63301e-14	Hep	Up
Rpl41	0.404084	5.49628e-14	Hep	Up
Alox5ap	0.404065	2.53092e-08	Hep	Up
Atf5	0.400481	1.11472e-11	Hep	Up
Arl4a	0.400227	1.88177e-08	Hep	Up
Fabp7	0.400164	4.44459e-13	Hep	Up
Ctsh	0.398802	1.54871e-09	Hep	Up
Lpl	0.397624	5.31964e-10	Hep	Up
Rps20	0.397025	8.93151e-12	Hep	Up
Hmgn1	0.39476	5.85004e-08	Hep	Up
Tbcb	0.394062	2.18906e-08	Hep	Up
Rpl10	0.393397	4.03918e-12	Hep	Up
Rps8	0.386259	2.62512e-13	Hep	Up
Trp53inp1	0.38525	1.7885e-10	Hep	Up
H2afj	0.384005	2.67581e-09	Hep	Up
Rbm3	0.383137	1.53633e-09	Hep	Up
Rpl13a	0.382154	9.07459e-11	Hep	Up
Pkm	0.381618	0.00393166	Hep	Up
Rpl3	0.380192	7.81024e-10	Hep	Up
Bcl2a1b	0.378075	5.70919e-11	Hep	Up
Psma7	0.377727	4.86611e-06	Hep	Up
Rps7	0.37368	2.55579e-06	Hep	Up
Ssr4	0.371614	1.65334e-08	Hep	Up
Pfdn5	0.365684	5.10916e-08	Hep	Up
Ech1	0.365662	5.51876e-07	Hep	Up
Cope	0.36419	2.44977e-09	Hep	Up
Plac8	0.36384	0.000138912	Hep	Up
Mpc1	0.363301	0.006637	Hep	Up
Psmd7	0.362685	2.03354e-10	Hep	Up
Gja4	0.362129	0.00852906	Hep	Up
Sh3bgrl3	0.359023	0.000123206	Hep	Up
Rps29	0.358872	3.42519e-06	Hep	Up
Tmem176a	0.357476	1.68413e-09	Hep	Up
Csf2rb	0.356967	3.65938e-13	Hep	Up
Rps19	0.354789	1.0484e-09	Hep	Up
Ppp1r14b	0.354456	3.22551e-10	Hep	Up
Krt8	0.353804	6.28937e-06	Hep	Up
Serping1	0.351717	4.59525e-06	Hep	Up
Rpsa	0.347163	8.44067e-11	Hep	Up
Rack1	0.345812	1.8202e-06	Hep	Up
Krtcap2	0.345609	1.76311e-06	Hep	Up
Atp6v0e	0.344417	2.21869e-06	Hep	Up
Ppib	0.343443	5.71759e-09	Hep	Up
Hsd17b10	0.342922	3.11281e-06	Hep	Up
Rps9	0.341196	2.78186e-09	Hep	Up
Rpl14	0.339978	6.7432e-09	Hep	Up
Dnpep	0.338545	7.73636e-05	Hep	Up
Ddit4	0.335531	1.73462e-13	Hep	Up
Dhrs1	0.335052	2.3625e-07	Hep	Up
Rpl15	0.334505	9.33078e-07	Hep	Up
Yif1a	0.333589	6.20935e-06	Hep	Up
Fam210b	0.333049	1.55319e-08	Hep	Up
Eif3h	0.332684	7.2616e-08	Hep	Up
S100a11	0.331005	9.17631e-07	Hep	Up
Rps18	0.329315	4.97552e-08	Hep	Up
Ephx1	0.327651	5.5776e-07	Hep	Up
Grn	0.327294	6.97034e-05	Hep	Up
Nfyb	0.325701	0.00257547	Hep	Up
Cdk5rap3	0.321774	1.5536e-05	Hep	Up
Cd68	0.320602	9.48365e-05	Hep	Up
BC031181	0.317874	1.28053e-05	Hep	Up
Pold4	0.317443	2.89187e-07	Hep	Up
Adh4	0.316773	0.00467677	Hep	Up
Rpl29	0.31436	1.03032e-05	Hep	Up
Slfn2	0.313831	0.000114419	Hep	Up
Ttr	0.310824	0.00474332	Hep	Up
Mrps12	0.310389	0.000129855	Hep	Up
P4hb	0.310203	5.36087e-10	Hep	Up
Sys1	0.309724	3.17994e-06	Hep	Up
Rpl21	0.308603	6.08733e-07	Hep	Up
Ctsl	0.308566	2.63265e-05	Hep	Up
Calm1	0.307415	0.000165073	Hep	Up
Atp6v0c	0.306858	2.21356e-06	Hep	Up
Lmna	0.305267	3.00242e-07	Hep	Up
F2	0.30436	0.0269354	Hep	Up
Rpl13	0.304178	2.43959e-06	Hep	Up
Ctsa	0.303973	3.80539e-11	Hep	Up
Cops4	0.303113	0.000675565	Hep	Up
Commd3	0.301874	0.00474382	Hep	Up
Gnai2	0.299319	5.96971e-05	Hep	Up
Ufc1	0.299302	0.00056242	Hep	Up
Sdsl	0.297146	0.000129404	Hep	Up
Rpl8	0.295491	0.000167309	Hep	Up
Manf	0.295284	4.7436e-05	Hep	Up
Rab24	0.294923	0.00017427	Hep	Up
Nme2	0.294917	0.000187349	Hep	Up
Stub1	0.292132	2.86179e-06	Hep	Up
Galk1	0.290582	0.000327368	Hep	Up
Rpl18a	0.290163	2.55777e-07	Hep	Up
Pcx	0.289456	2.41459e-08	Hep	Up
Lrrc59	0.287276	0.00266904	Hep	Up
Rnase4	0.286624	9.68364e-06	Hep	Up
Eif3f	0.286208	4.1079e-05	Hep	Up
Calr	0.285859	1.69836e-05	Hep	Up
Csf1r	0.285465	0.00537048	Hep	Up
Itih2	0.283929	0.000882669	Hep	Up
Tceal9	0.282981	8.3922e-06	Hep	Up
Atxn10	0.282868	0.000210767	Hep	Up
Gabarap	0.281295	3.23765e-05	Hep	Up
Pck1	0.281268	0.00266275	Hep	Up
Rpl12	0.281019	0.000716813	Hep	Up
Rpl28	0.280244	6.2712e-06	Hep	Up
Adgre1	0.280156	2.14949e-05	Hep	Up
Rpl7	0.279927	2.34771e-05	Hep	Up
Rps4x	0.278581	0.00350852	Hep	Up
Mrpl16	0.276219	0.00295061	Hep	Up
Cct7	0.276133	5.19282e-06	Hep	Up
Cdc123	0.275872	0.000826802	Hep	Up
Ptpn1	0.275047	0.00438756	Hep	Up
Rp9	0.274084	0.000154113	Hep	Up
Stard10	0.273785	0.00111831	Hep	Up
Cdkn1a	0.27215	7.39933e-08	Hep	Up
Copb2	0.271057	0.000624423	Hep	Up
Rpl18	0.268499	3.07463e-05	Hep	Up
Psmb5	0.267596	0.000397018	Hep	Up
Anxa4	0.267496	0.000119256	Hep	Up
Rab11a	0.266559	0.00048691	Hep	Up
Cotl1	0.266411	0.00193242	Hep	Up
Rps16	0.266342	6.33265e-05	Hep	Up
Arpc1b	0.266078	5.83651e-05	Hep	Up
Rab4a	0.265586	8.27247e-06	Hep	Up
Mrps17	0.264949	0.023725	Hep	Up
Rps10	0.264446	0.000108768	Hep	Up
Sult1d1	0.263731	5.39098e-05	Hep	Up
Eef2	0.263386	0.0422476	Hep	Up
Rpl37	0.263224	0.00270505	Hep	Up
Dstn	0.263201	0.00242225	Hep	Up
Ambp	0.262117	0.0113011	Hep	Up
Fkbp5	0.261937	8.5179e-10	Hep	Up
Nostrin	0.261935	0.000550794	Hep	Up
Fis1	0.261608	5.68074e-05	Hep	Up
Rps27a	0.260732	0.00212419	Hep	Up
Cybb	0.260632	0.00529901	Hep	Up
S100a10	0.259836	0.000148909	Hep	Up
Rps12	0.258921	0.000454733	Hep	Up
Ptgs1	0.25746	0.000171926	Hep	Up
Rpl4	0.255558	0.0110532	Hep	Up
Cct4	0.25544	0.000223636	Hep	Up
Ptpn18	0.255271	0.0214183	Hep	Up
Rpl35	0.255162	0.0291322	Hep	Up
Use1	0.25423	1.92513e-05	Hep	Up
Eif3k	0.253916	1.79093e-05	Hep	Up
Ppm1k	0.253609	0.000150919	Hep	Up
Por	0.253595	1.73618e-05	Hep	Up
Acp5	0.252861	0.000884817	Hep	Up
Depp1	0.252449	1.98742e-05	Hep	Up
St3gal5	0.252328	0.000216616	Hep	Up
Dpp3	0.252052	2.77223e-07	Hep	Up
Ninj1	0.250073	5.34151e-06	Hep	Up
Scp2	-0.332801	5.1981e-06	Hep	Down
Mgst1	-0.359195	8.22276e-05	Hep	Down
Hbb-bs	-0.414311	5.16701e-10	Hep	Down
Atp5b	-0.43054	0.0435471	Hep	Down
Ddt	-0.43295	0.0174409	Hep	Down
Cox7c	-0.443751	0.0123367	Hep	Down
Selenop	-0.466546	0.0023653	Hep	Down
Gsta3	-0.505417	0.000100428	Hep	Down
Ptms	-0.510714	1.11748e-05	Hep	Down
Gm31583	-0.514312	0.0172365	Hep	Down
Foxq1	-0.52447	0.00116228	Hep	Down
Cox5a	-0.532559	0.000483682	Hep	Down
Mup10	-0.537146	1.72296e-08	Hep	Down
Atp5a1	-0.551807	4.65334e-06	Hep	Down
Atp5g3	-0.552031	0.0023088	Hep	Down
Gpx1	-0.602146	3.30376e-20	Hep	Down
Dbi	-0.606226	2.4713e-19	Hep	Down
Hsd3b5	-0.606864	1.56432e-10	Hep	Down
Ephx2	-0.618877	5.40599e-06	Hep	Down
Hopx	-0.619649	0.0318215	Hep	Down
Sephs2	-0.622223	7.73151e-09	Hep	Down
Pah	-0.634724	5.94789e-05	Hep	Down
Slco1a1	-0.647772	0.00180929	Hep	Down
Hes6	-0.659554	0.00142783	Hep	Down
Cebpa	-0.660596	0.0483714	Hep	Down
Gnmt	-0.668644	1.0096e-15	Hep	Down
Cyb5r3	-0.670336	0.00143868	Hep	Down
Srsf5	-0.677548	0.0271235	Hep	Down
Cyp2d9	-0.680484	0.0033049	Hep	Down
Cat	-0.681364	6.11651e-15	Hep	Down
Ass1	-0.687055	1.56651e-13	Hep	Down
C9	-0.701545	0.0344691	Hep	Down
Otc	-0.70189	1.06092e-07	Hep	Down
Aldh1l1	-0.704627	1.18693e-06	Hep	Down
Iigp1	-0.714992	0.00352218	Hep	Down
Fmo5	-0.731432	1.79223e-05	Hep	Down
Aldh1a1	-0.742391	5.30607e-05	Hep	Down
Abcd3	-0.754265	0.025784	Hep	Down
Phlda1	-0.782529	0.000463098	Hep	Down
Dbp	-0.786896	3.59902e-05	Hep	Down
Ttc39c	-0.817309	1.35936e-05	Hep	Down
Cyp3a11	-0.820977	8.60716e-13	Hep	Down
Uox	-0.836404	1.30134e-21	Hep	Down
B2m	-0.855352	2.77347e-15	Hep	Down
Inmt	-0.896383	1.58002e-08	Hep	Down
Pygl	-0.927835	6.76144e-06	Hep	Down
Keg1	-0.973703	9.52485e-11	Hep	Down
Mup21	-0.976231	1.19629e-12	Hep	Down
Mup14	-0.977366	6.12161e-21	Hep	Down
Cyp2f2	-1.02038	0.000210875	Hep	Down
Fasn	-1.10048	5.05888e-12	Hep	Down
Mup12	-1.18783	2.84571e-24	Hep	Down
Acaa1b	-1.20946	2.15984e-21	Hep	Down
Serpina12	-1.23874	3.83164e-13	Hep	Down
Bhmt	-1.25714	2.58887e-18	Hep	Down
Scd1	-1.39975	1.05247e-37	Hep	Down
Mup16	-1.42113	3.06461e-29	Hep	Down
Elovl3	-1.42706	5.67795e-33	Hep	Down
Sult2a8	-1.66154	2.35732e-51	Hep	Down
Gstp1	-1.6637	5.47102e-46	Hep	Down
Fabp1	-1.66875	4.44569e-94	Hep	Down
Nudt7	-1.67496	2.14547e-58	Hep	Down
Mup17	-1.87031	1.13301e-29	Hep	Down
Mup3	-1.90993	3.89746e-108	Hep	Down
Mup1	-1.9309	4.42103e-56	Hep	Down
Thrsp	-1.98204	2.80897e-56	Hep	Down
Car3	-2.07294	3.18394e-73	Hep	Down
Mup20	-2.30846	8.78559e-99	Hep	Down
Mup7	-3.13636	5.37183e-114	Hep	Down
Selenbp2	-3.18774	1.00232e-63	Hep	Down
Mup11	-3.40432	2.3199e-123	Hep	Down
Col1a1	4.31855	1.06855e-42	HSC	Up
Lgals1	3.83469	2.63605e-41	HSC	Up
Col1a2	3.78761	5.09702e-37	HSC	Up
Col3a1	3.14218	7.31177e-38	HSC	Up
Timp1	2.81307	4.44917e-23	HSC	Up
Spp1	2.73032	0.0120313	HSC	Up
Lyz2	2.65461	1.14001e-10	HSC	Up
Marco	2.60068	3.70496e-12	HSC	Up
Fbln2	2.51213	1.56465e-26	HSC	Up
Meg3	2.24239	3.14813e-09	HSC	Up
Sparc	2.24112	1.39128e-32	HSC	Up
S100a4	2.21385	8.12081e-17	HSC	Up
Csrp2	1.99282	2.92304e-09	HSC	Up
Igf1	1.92382	1.59975e-09	HSC	Up
Mt1	1.91486	6.39952e-16	HSC	Up
Gapdh	1.8968	1.02413e-28	HSC	Up
Col5a2	1.87383	1.16055e-12	HSC	Up
Cd5l	1.85902	4.54483e-07	HSC	Up
Ccdc80	1.8316	2.80294e-15	HSC	Up
C1qa	1.79043	2.58287e-05	HSC	Up
Clec4f	1.77018	1.99441e-06	HSC	Up
Ccl6	1.76222	1.44812e-09	HSC	Up
Serpinf1	1.73657	1.12921e-11	HSC	Up
C1qb	1.72784	8.52896e-07	HSC	Up
Col6a2	1.69864	1.51494e-13	HSC	Up
Rplp0	1.6945	2.61615e-33	HSC	Up
Ncam1	1.68987	2.74299e-10	HSC	Up
Wfdc17	1.67049	1.38162e-10	HSC	Up
Sfrp1	1.64062	9.492e-05	HSC	Up
Lox	1.5982	4.26867e-16	HSC	Up
Ptn	1.5825	1.53446e-05	HSC	Up
Mfap5	1.57777	5.81542e-06	HSC	Up
Mmp2	1.56569	2.22335e-06	HSC	Up
Cd63	1.55462	9.03003e-19	HSC	Up
Cpxm1	1.54566	9.21936e-09	HSC	Up
Col5a1	1.53644	2.83173e-07	HSC	Up
Tyrobp	1.53374	3.05458e-07	HSC	Up
Rps2	1.53211	5.53805e-32	HSC	Up
Ftl1	1.52173	8.10598e-27	HSC	Up
Lpl	1.5151	2.18791e-05	HSC	Up
Rpl41	1.50709	1.18488e-38	HSC	Up
C1qc	1.45145	7.19488e-05	HSC	Up
Col6a1	1.44711	6.21298e-09	HSC	Up
Ctss	1.43255	5.93326e-05	HSC	Up
Fstl1	1.42726	2.04566e-10	HSC	Up
Tubb2a	1.41304	2.67679e-13	HSC	Up
Rpl10a	1.39281	8.57361e-29	HSC	Up
Fn1	1.36077	1.35843e-12	HSC	Up
Npc2	1.34971	3.51183e-22	HSC	Up
Prdx5	1.33998	1.00302e-16	HSC	Up
Rpl15	1.32437	3.5335e-28	HSC	Up
Olfml3	1.32413	0.00023835	HSC	Up
Gpx3	1.31069	2.26563e-05	HSC	Up
Dpt	1.29709	0.000780288	HSC	Up
Ifi30	1.26936	3.0452e-14	HSC	Up
Mmp14	1.26583	3.47004e-05	HSC	Up
Lsp1	1.2552	1.66265e-08	HSC	Up
Bmp1	1.252	3.7307e-09	HSC	Up
Mdk	1.23318	1.18456e-08	HSC	Up
Col15a1	1.22749	0.000976497	HSC	Up
Ube2c	1.2176	0.0234816	HSC	Up
S100a6	1.20943	2.80711e-13	HSC	Up
Nme2	1.20568	1.01521e-19	HSC	Up
Mt2	1.17975	0.000837454	HSC	Up
Prdx2	1.17601	3.94717e-14	HSC	Up
Ctsb	1.16132	6.20218e-10	HSC	Up
Lmna	1.1592	1.58736e-06	HSC	Up
Fcer1g	1.15035	0.00224796	HSC	Up
Rpsa	1.14243	2.53887e-27	HSC	Up
Rpl6	1.13518	5.4293e-29	HSC	Up
Rpl32	1.11986	2.58337e-25	HSC	Up
Cxcl2	1.11789	0.000478092	HSC	Up
Rps26	1.11096	1.67493e-23	HSC	Up
Pkm	1.10647	3.2183e-10	HSC	Up
Actg1	1.10447	3.21611e-20	HSC	Up
Rpl3	1.10408	3.88267e-25	HSC	Up
Vcan	1.0864	4.23468e-11	HSC	Up
Lgals3	1.08431	2.51756e-06	HSC	Up
Rpl8	1.08144	1.73365e-26	HSC	Up
Vim	1.07936	1.47258e-10	HSC	Up
Mfap4	1.07823	0.0005142	HSC	Up
Anxa2	1.07514	9.64458e-06	HSC	Up
Mpeg1	1.07355	0.0220089	HSC	Up
Cyba	1.06986	5.22866e-10	HSC	Up
Cthrc1	1.06946	2.20062e-06	HSC	Up
Ssr4	1.0667	3.50658e-12	HSC	Up
Ifi27l2a	1.06423	1.64738e-07	HSC	Up
Serpina3n	1.05534	0.025803	HSC	Up
Rack1	1.04558	3.71373e-22	HSC	Up
Rps9	1.04151	1.44139e-28	HSC	Up
Csf1r	1.02196	0.000623232	HSC	Up
Rpl14	1.01399	4.54269e-18	HSC	Up
Fxyd5	1.01022	0.00169168	HSC	Up
Eno1	1.00596	1.05156e-05	HSC	Up
Rps5	1.00453	3.58668e-21	HSC	Up
Eef1g	0.986827	2.69905e-14	HSC	Up
Ssr2	0.98442	7.67869e-07	HSC	Up
Snrpg	0.979672	7.46959e-07	HSC	Up
Rpl12	0.974357	8.80011e-21	HSC	Up
Rps18	0.970753	5.4769e-20	HSC	Up
Rpl11	0.970354	9.1173e-22	HSC	Up
Ckap4	0.96895	3.05696e-05	HSC	Up
Soat1	0.96452	2.50113e-07	HSC	Up
Eef1b2	0.964186	4.75327e-19	HSC	Up
Wnt4	0.961193	0.00446793	HSC	Up
Mif	0.95963	4.12451e-06	HSC	Up
Mfap2	0.956251	8.92018e-07	HSC	Up
Palld	0.95432	2.59386e-06	HSC	Up
Aebp1	0.948786	0.000787361	HSC	Up
Irf7	0.946979	3.01753e-05	HSC	Up
Rpl36	0.94367	1.01218e-22	HSC	Up
Sh3bgrl3	0.942726	1.14932e-08	HSC	Up
Cfp	0.940673	0.0374442	HSC	Up
Ppp1r14b	0.938243	0.000280888	HSC	Up
Eif5a	0.937045	6.25953e-06	HSC	Up
Rpl28	0.92654	1.25723e-19	HSC	Up
Rpl34	0.92634	5.26596e-24	HSC	Up
Ccn4	0.918802	9.40532e-06	HSC	Up
Tpi1	0.917888	6.55269e-06	HSC	Up
Tagln2	0.916065	3.94488e-05	HSC	Up
Aprt	0.915904	2.51768e-05	HSC	Up
Gm10076	0.913306	2.5329e-14	HSC	Up
Rps20	0.912351	1.02816e-25	HSC	Up
Fkbp11	0.911431	2.39592e-08	HSC	Up
Rps3	0.908643	6.16684e-20	HSC	Up
Stmn1	0.906379	0.00058347	HSC	Up
Serpinh1	0.903849	2.90467e-09	HSC	Up
Rps4x	0.899497	9.80572e-21	HSC	Up
Rpl18	0.895213	8.55174e-17	HSC	Up
Sec61g	0.89479	4.27173e-11	HSC	Up
Ltbp2	0.893452	0.00586281	HSC	Up
Nme1	0.887888	0.0130053	HSC	Up
Prelid1	0.884114	1.90412e-05	HSC	Up
Rps27a	0.883306	2.55979e-24	HSC	Up
Capg	0.8788	2.07656e-10	HSC	Up
Vsig4	0.878284	0.0316194	HSC	Up
Rpl29	0.875508	2.2079e-17	HSC	Up
Rbm3	0.870222	6.45753e-09	HSC	Up
Sec61b	0.869373	6.29449e-09	HSC	Up
Tubb6	0.868898	6.62105e-06	HSC	Up
Rpl35	0.866872	3.44996e-17	HSC	Up
Arpc1b	0.862757	1.18135e-09	HSC	Up
Rps11	0.862506	5.99888e-20	HSC	Up
Rpl7	0.859007	1.4207e-19	HSC	Up
Taf10	0.858118	3.9969e-05	HSC	Up
Rpl24	0.857354	3.553e-17	HSC	Up
Mmp23	0.854307	0.000115092	HSC	Up
Rps8	0.853104	3.34429e-24	HSC	Up
Ldha	0.852582	0.001796	HSC	Up
Cd52	0.849185	1.84712e-05	HSC	Up
Pim1	0.84819	0.00736476	HSC	Up
Rps13	0.845586	8.94357e-20	HSC	Up
Rps7	0.843389	1.48102e-18	HSC	Up
Rpl38	0.840919	5.92834e-20	HSC	Up
Rpl18a	0.837838	1.10461e-19	HSC	Up
Pgam1	0.834819	0.000454059	HSC	Up
Ildr2	0.83188	0.00026436	HSC	Up
Ptgis	0.831112	0.000104822	HSC	Up
Rpl13	0.829222	2.93122e-21	HSC	Up
Gpx1	0.828804	1.70053e-08	HSC	Up
Ctsz	0.82779	7.1901e-06	HSC	Up
Rpl19	0.827756	9.58913e-23	HSC	Up
Cox5a	0.825371	1.74124e-06	HSC	Up
Clic1	0.816224	2.39775e-07	HSC	Up
Hspe1	0.815946	0.00772458	HSC	Up
Fau	0.811706	7.45579e-22	HSC	Up
Rpl37	0.80881	2.9955e-21	HSC	Up
Dpysl3	0.808358	0.000125797	HSC	Up
Rpl39	0.805156	1.22031e-15	HSC	Up
Rps29	0.804214	3.75875e-26	HSC	Up
Erp29	0.803386	1.82619e-06	HSC	Up
Actb	0.801181	9.73391e-09	HSC	Up
Rpl17	0.79647	1.76191e-17	HSC	Up
Emp3	0.789512	8.58498e-06	HSC	Up
Rps15a	0.785132	2.23394e-17	HSC	Up
Rps28	0.783429	2.56009e-18	HSC	Up
Adam12	0.781271	2.80813e-07	HSC	Up
Loxl1	0.77543	0.0468715	HSC	Up
Rps19	0.774998	1.05432e-16	HSC	Up
Grb10	0.774894	5.72838e-05	HSC	Up
Ppib	0.773421	1.95572e-05	HSC	Up
Cope	0.772349	0.00109034	HSC	Up
C1qtnf6	0.771258	4.88363e-05	HSC	Up
Rnh1	0.770619	2.40706e-05	HSC	Up
Abracl	0.769102	2.35336e-05	HSC	Up
Cdh11	0.768319	0.000120712	HSC	Up
Emp1	0.768166	1.41579e-05	HSC	Up
Tubb5	0.766911	1.39132e-06	HSC	Up
Cd44	0.759492	0.00231822	HSC	Up
Flnc	0.757554	2.53993e-08	HSC	Up
Tuba1c	0.756548	0.000504719	HSC	Up
Gpx7	0.753764	5.7058e-07	HSC	Up
Htra1	0.741984	6.81815e-06	HSC	Up
Selenoh	0.738844	0.00484092	HSC	Up
Gabarap	0.729147	2.2665e-08	HSC	Up
Hmgn1	0.725585	6.70536e-05	HSC	Up
Maged1	0.722317	0.00350908	HSC	Up
Tmsb4x	0.721831	3.20212e-10	HSC	Up
Fkbp10	0.721451	3.86956e-07	HSC	Up
Rps10	0.7209	1.34274e-15	HSC	Up
Oaz1	0.720766	1.28696e-09	HSC	Up
Aqp5	0.718935	0.00140171	HSC	Up
Lrrc59	0.71713	0.0102194	HSC	Up
Rian	0.713116	0.000846457	HSC	Up
Atp6v0c	0.712755	0.00687944	HSC	Up
Selenow	0.711312	5.16633e-06	HSC	Up
Micos13	0.709235	0.0124562	HSC	Up
Lgi2	0.708505	0.00490201	HSC	Up
Tmed3	0.707956	0.0051155	HSC	Up
Eif4e2	0.706753	0.0001628	HSC	Up
Nhp2	0.697646	1.41404e-05	HSC	Up
Eif3i	0.696552	0.000294658	HSC	Up
Creb3l1	0.693832	0.000525416	HSC	Up
Col5a3	0.69065	3.24716e-05	HSC	Up
Rpl27a	0.689635	4.00131e-19	HSC	Up
Rplp1	0.6893	1.43469e-18	HSC	Up
Trem2	0.679635	0.00168493	HSC	Up
Eif3f	0.677189	0.00114599	HSC	Up
H2afx	0.675883	0.00499552	HSC	Up
AI506816	0.673822	1.49352e-06	HSC	Up
Maged2	0.669678	0.00908642	HSC	Up
Psmb1	0.668765	0.00119099	HSC	Up
Rpl36a	0.661406	3.99563e-12	HSC	Up
Gpx4	0.65694	1.52782e-06	HSC	Up
Eif4ebp1	0.644036	0.00359586	HSC	Up
Kdelr3	0.641563	0.000132093	HSC	Up
Thbs1	0.635751	0.0385305	HSC	Up
Gpx8	0.633281	0.00783952	HSC	Up
Hint1	0.631831	0.00733679	HSC	Up
Rps21	0.631613	4.9544e-14	HSC	Up
Cmtm7	0.629912	0.00525052	HSC	Up
Runx1	0.628881	0.00924254	HSC	Up
Rpl23	0.624466	2.99553e-14	HSC	Up
Rps14	0.623436	1.59412e-14	HSC	Up
Prdx4	0.62098	0.015129	HSC	Up
Rpl7a	0.620976	6.63924e-09	HSC	Up
Mmp19	0.617109	7.49336e-07	HSC	Up
Atp5g1	0.616454	0.0124849	HSC	Up
Rps3a1	0.615392	9.12114e-15	HSC	Up
Tmem167	0.61243	0.0336302	HSC	Up
Rps17	0.611478	1.32148e-06	HSC	Up
Snrpd2	0.608552	0.0417407	HSC	Up
Rpl21	0.608387	2.19586e-11	HSC	Up
Rpl37a	0.60832	4.4605e-15	HSC	Up
Prmt1	0.606993	0.0339863	HSC	Up
Pappa	0.604993	0.0128468	HSC	Up
Lsm12	0.601068	0.0356391	HSC	Up
Rpp25	0.598075	7.0361e-05	HSC	Up
Serf2	0.595679	3.69935e-05	HSC	Up
Rpl13a	0.593364	1.35627e-13	HSC	Up
Pycard	0.593189	0.0105247	HSC	Up
Psma7	0.590748	0.0341087	HSC	Up
Supt4a	0.59026	0.0348141	HSC	Up
Pafah1b3	0.586808	0.000302605	HSC	Up
Dad1	0.585863	0.0152333	HSC	Up
Col6a5	0.583498	0.0306097	HSC	Up
Rps16	0.583423	8.32554e-13	HSC	Up
Rps12	0.582392	1.22904e-14	HSC	Up
Eef2	0.573551	4.90982e-05	HSC	Up
Atp5c1	0.571256	0.0161561	HSC	Up
Dap	0.569603	0.0167651	HSC	Up
Arpc2	0.569308	0.00183337	HSC	Up
Myof	0.569194	0.000397375	HSC	Up
Arf5	0.568217	0.0222064	HSC	Up
Rps24	0.566301	1.58571e-12	HSC	Up
Cks1b	0.563008	0.00269844	HSC	Up
Eef1a1	0.553394	1.80049e-13	HSC	Up
Hsp90ab1	0.552525	0.000125724	HSC	Up
Rps6	0.546991	1.11685e-06	HSC	Up
Mlec	0.545363	0.000201391	HSC	Up
Tubb2b	0.539477	0.000113121	HSC	Up
Pdia3	0.539415	0.00324621	HSC	Up
Cdk5rap3	0.538215	0.00366055	HSC	Up
Wnt5a	0.537938	0.0159801	HSC	Up
Rpl30	0.532559	2.59286e-09	HSC	Up
Col12a1	0.530614	0.000911393	HSC	Up
Spc24	0.52887	0.0198072	HSC	Up
Mcub	0.526627	0.00810901	HSC	Up
Prdx1	0.526024	0.0227541	HSC	Up
Plat	0.524368	0.0137386	HSC	Up
S100a11	0.519305	0.0022999	HSC	Up
Nxn	0.514925	0.0202025	HSC	Up
Medag	0.513799	0.0193187	HSC	Up
Rpl26	0.511759	1.6317e-09	HSC	Up
Clmp	0.51035	0.00283676	HSC	Up
Pdlim4	0.508964	0.0039081	HSC	Up
Rpl35a	0.507957	1.16199e-10	HSC	Up
Cd248	0.505791	0.00428204	HSC	Up
Slit3	0.503567	0.00952459	HSC	Up
Rpl10	0.500685	5.49836e-08	HSC	Up
Tpt1	0.499422	5.20213e-12	HSC	Up
Hspa8	0.495246	0.00138807	HSC	Up
Rpl31	0.484399	0.000441351	HSC	Up
Slc16a3	0.481282	0.0177911	HSC	Up
Rab34	0.479914	0.0175807	HSC	Up
Praf2	0.475213	0.00683858	HSC	Up
Emilin2	0.469974	0.00991605	HSC	Up
Rgs10	0.468165	0.0131209	HSC	Up
Fbn2	0.46203	0.00439781	HSC	Up
Rrm1	0.461326	0.0123509	HSC	Up
Ak1	0.458692	4.72129e-05	HSC	Up
Naca	0.457898	0.000741985	HSC	Up
Apex1	0.456814	0.00722042	HSC	Up
Ctnnbip1	0.454442	0.000386421	HSC	Up
Capn6	0.451745	0.00281493	HSC	Up
Phlda3	0.449827	0.0402506	HSC	Up
Fzd2	0.449657	0.000950167	HSC	Up
Rpl4	0.448368	0.00392829	HSC	Up
Rps25	0.442798	0.000362972	HSC	Up
Rpl5	0.436896	7.90793e-05	HSC	Up
Sdc1	0.431005	0.000158562	HSC	Up
Steap1	0.427398	0.00344057	HSC	Up
Eif3k	0.426894	0.0101397	HSC	Up
Dclk1	0.424587	2.06703e-05	HSC	Up
Pdgfc	0.421069	0.00027865	HSC	Up
Hspb8	0.415903	0.00150316	HSC	Up
Cpz	0.410292	0.00705633	HSC	Up
Rps23	0.404871	1.35271e-06	HSC	Up
Ddx39	0.401656	0.0489435	HSC	Up
Prrx1	0.400686	0.0174375	HSC	Up
Fdxr	0.400073	0.0103624	HSC	Up
Eef1akmt1	0.385555	0.0380214	HSC	Up
Prrx2	0.377468	0.00439781	HSC	Up
Rplp2	0.352015	7.59207e-05	HSC	Up
Ubb	0.343056	0.0427343	HSC	Up
Ripk3	0.331046	0.0268753	HSC	Up
Tmem45a	0.322523	0.0054516	HSC	Up
Ociad2	0.319997	0.0277718	HSC	Up
Srpx	0.319258	0.00476931	HSC	Up
Tpm1	0.319229	0.00423927	HSC	Up
Ctxn1	0.317671	0.00136812	HSC	Up
B3gnt9	0.316845	0.021059	HSC	Up
Nfil3	0.31196	0.00742046	HSC	Up
Rps27	0.307231	0.00854702	HSC	Up
Zfp469	0.285448	0.0401418	HSC	Up
Lrrn2	0.279165	0.0203254	HSC	Up
Dnm1	0.256555	0.0306097	HSC	Up
Hhex	-0.253834	0.000584142	HSC	Down
Slc22a5	-0.254345	0.00558222	HSC	Down
Bhmt	-0.255125	0.000120512	HSC	Down
Ppp1r16b	-0.255292	0.0044848	HSC	Down
Lama1	-0.25531	0.00148995	HSC	Down
Lrrn3	-0.255416	8.47314e-06	HSC	Down
Ablim2	-0.261308	2.0637e-09	HSC	Down
Iffo1	-0.2644	0.0446435	HSC	Down
Cit	-0.266324	0.0107421	HSC	Down
Ntf3	-0.26673	0.0160058	HSC	Down
Cdh4	-0.268092	7.69539e-05	HSC	Down
Sfmbt2	-0.268123	0.0173158	HSC	Down
Arhgef3	-0.270278	6.1951e-05	HSC	Down
Lmo2	-0.275037	0.0144299	HSC	Down
Ncald	-0.276498	0.000608186	HSC	Down
Spns2	-0.277822	0.0384609	HSC	Down
Grip1	-0.278534	0.00512541	HSC	Down
Cbx7	-0.283868	0.00269971	HSC	Down
Gm14964	-0.284316	0.0123128	HSC	Down
Gna12	-0.284372	0.00341145	HSC	Down
Trp53i11	-0.285369	0.0122737	HSC	Down
Carmn	-0.291932	0.0228836	HSC	Down
Emcn	-0.29532	0.0016029	HSC	Down
Ccdc3	-0.296244	0.0182266	HSC	Down
Adamts13	-0.299752	4.41812e-06	HSC	Down
Klhl4	-0.301682	0.0472122	HSC	Down
Rnf152	-0.306972	0.00575571	HSC	Down
Abcg1	-0.312742	0.00228228	HSC	Down
Dcdc2a	-0.321047	2.28095e-10	HSC	Down
Rasgrp3	-0.326442	0.0103535	HSC	Down
Ppm1l	-0.32704	0.0023823	HSC	Down
Prkch	-0.327217	0.00823564	HSC	Down
Rasgrp2	-0.32868	0.0499767	HSC	Down
Aatk	-0.334034	0.000465963	HSC	Down
Tie1	-0.33404	0.0244143	HSC	Down
Mup7	-0.337353	2.90818e-12	HSC	Down
Yes1	-0.339332	0.0018946	HSC	Down
Lrp5	-0.34074	1.38101e-06	HSC	Down
Disp2	-0.347182	1.54878e-07	HSC	Down
Relch	-0.349181	0.0172141	HSC	Down
Col4a4	-0.349756	5.21027e-06	HSC	Down
Sft2d2	-0.350065	0.00279215	HSC	Down
Gm7694	-0.350293	0.00401368	HSC	Down
St3gal6	-0.351816	0.0219984	HSC	Down
Ptch1	-0.354551	0.0213929	HSC	Down
D630033O11Rik	-0.359723	1.65383e-07	HSC	Down
Klhl5	-0.360151	0.0223396	HSC	Down
Atp6v0a4	-0.362027	1.12407e-05	HSC	Down
Gbp4	-0.36319	4.34871e-05	HSC	Down
Arhgef15	-0.369883	0.0327	HSC	Down
Mid2	-0.372106	0.0250031	HSC	Down
Ambp	-0.372318	0.00199612	HSC	Down
9930111J21Rik2	-0.374089	0.0317016	HSC	Down
Hspa12a	-0.37701	0.00406783	HSC	Down
Lrif1	-0.380011	0.0268723	HSC	Down
Tspan15	-0.382859	4.59659e-05	HSC	Down
Foxc1	-0.393485	0.00771274	HSC	Down
Secisbp2l	-0.394517	0.0271166	HSC	Down
Tspan8	-0.395524	2.06038e-06	HSC	Down
Irf2	-0.395842	0.045643	HSC	Down
Rragd	-0.396471	0.0156452	HSC	Down
Mapk12	-0.399274	0.048911	HSC	Down
Arhgap6	-0.406872	0.000175693	HSC	Down
Spopl	-0.408069	0.0470333	HSC	Down
Synj2bp	-0.40996	0.0401964	HSC	Down
Ldb2	-0.41113	0.000311997	HSC	Down
Ash1l	-0.411311	0.00587916	HSC	Down
Kctd12b	-0.411619	0.000655967	HSC	Down
Ddx5	-0.41232	0.0115628	HSC	Down
Lpar6	-0.413648	0.00416026	HSC	Down
Foxq1	-0.415669	0.000247216	HSC	Down
Hnrnpa3	-0.422096	0.0190694	HSC	Down
Eps15	-0.424603	0.0019772	HSC	Down
Tomm7	-0.425167	0.0304093	HSC	Down
Synm	-0.42754	0.00301618	HSC	Down
Mmd	-0.430027	0.00939357	HSC	Down
Dock4	-0.432463	0.00100555	HSC	Down
Sox18	-0.43348	9.77856e-11	HSC	Down
Aass	-0.441257	0.000850432	HSC	Down
Samd9l	-0.441828	0.0499996	HSC	Down
Lcorl	-0.44276	0.0178537	HSC	Down
Cav2	-0.445958	7.31662e-06	HSC	Down
Cers2	-0.449205	0.0064053	HSC	Down
Rc3h2	-0.45	0.000176046	HSC	Down
Kmt2c	-0.450574	0.0210308	HSC	Down
Efcab14	-0.451565	0.0352019	HSC	Down
Lratd1	-0.454831	1.94823e-08	HSC	Down
Dapk2	-0.458716	4.009e-09	HSC	Down
Yipf4	-0.459111	9.52284e-05	HSC	Down
Sult1a1	-0.461217	0.0111974	HSC	Down
Tax1bp1	-0.464575	0.000469429	HSC	Down
Nr1h4	-0.466169	0.0271567	HSC	Down
Trio	-0.470112	0.00217164	HSC	Down
Tnfsf10	-0.470344	9.48195e-12	HSC	Down
Fam43a	-0.473433	5.27922e-05	HSC	Down
Ephb1	-0.47431	6.24301e-14	HSC	Down
Arap3	-0.474657	0.0042383	HSC	Down
Dennd1b	-0.478212	0.0076189	HSC	Down
Tnfrsf21	-0.481881	2.3768e-06	HSC	Down
Bco1	-0.484664	9.83016e-14	HSC	Down
Npy1r	-0.485103	3.06226e-07	HSC	Down
Nt5e	-0.487207	0.00108844	HSC	Down
Sypl	-0.488313	0.0157066	HSC	Down
Gcc2	-0.488672	0.0483816	HSC	Down
Hotairm1	-0.489108	0.000600517	HSC	Down
Gpat2	-0.492557	2.73624e-09	HSC	Down
Tob1	-0.492796	0.000258543	HSC	Down
Nfkb1	-0.492971	0.026719	HSC	Down
Prxl2c	-0.493151	0.0273226	HSC	Down
Nes	-0.493234	0.000126893	HSC	Down
Wfdc2	-0.493892	3.26074e-07	HSC	Down
Mat2b	-0.495869	0.00902029	HSC	Down
Nfe2l1	-0.496382	0.003098	HSC	Down
Tle1	-0.496623	0.000827574	HSC	Down
Epn2	-0.497099	0.015074	HSC	Down
Phactr2	-0.497671	0.0154105	HSC	Down
Amotl2	-0.499791	0.0156678	HSC	Down
Ginm1	-0.501149	0.0488098	HSC	Down
Mcam	-0.501988	5.70518e-10	HSC	Down
Zfp950	-0.505528	0.00983394	HSC	Down
Trim56	-0.508067	0.039921	HSC	Down
Notch1	-0.50927	0.0189125	HSC	Down
Smim10l1	-0.510909	0.00319002	HSC	Down
Ets2	-0.511706	0.000544256	HSC	Down
mt-Atp8	-0.512438	0.0264844	HSC	Down
Rxra	-0.512883	0.0363535	HSC	Down
Adgrg3	-0.514904	2.25004e-06	HSC	Down
Celf1	-0.515208	0.00132467	HSC	Down
Tut7	-0.516791	0.0466746	HSC	Down
Sod2	-0.517235	0.00205862	HSC	Down
Asah2	-0.517725	0.000636803	HSC	Down
Mtus1	-0.517954	0.00177962	HSC	Down
mt-Co3	-0.518519	0.00309647	HSC	Down
Son	-0.52101	0.0182522	HSC	Down
Rerg	-0.521477	4.74612e-08	HSC	Down
Ednra	-0.52734	0.0452532	HSC	Down
Laptm4a	-0.527856	0.00520595	HSC	Down
Chst4	-0.528272	0.00409534	HSC	Down
Camk2n1	-0.529045	1.52489e-05	HSC	Down
Slco2a1	-0.529316	0.00867249	HSC	Down
Serpina1d	-0.531037	0.0340708	HSC	Down
Strn3	-0.53132	0.00198176	HSC	Down
Tap2	-0.531415	3.28372e-05	HSC	Down
Plet1	-0.531875	2.15898e-08	HSC	Down
Xiap	-0.532017	0.00138712	HSC	Down
Nktr	-0.533351	0.0137095	HSC	Down
Esam	-0.536595	0.00122202	HSC	Down
Nr1h5	-0.541417	3.14669e-16	HSC	Down
Dennd2a	-0.544891	0.00707461	HSC	Down
Ogt	-0.545235	0.0268866	HSC	Down
Gm20559	-0.545797	0.00357935	HSC	Down
Pear1	-0.546919	0.00384558	HSC	Down
Fcho2	-0.549896	0.0298975	HSC	Down
Car8	-0.551255	0.00538094	HSC	Down
Tmem30a	-0.551861	0.0143216	HSC	Down
Mapt	-0.552626	2.78289e-09	HSC	Down
Psmb9	-0.552929	0.00152177	HSC	Down
Apold1	-0.553107	0.00027972	HSC	Down
Plscr4	-0.55879	0.015396	HSC	Down
Lbp	-0.559419	0.018069	HSC	Down
Tasor	-0.559691	4.83964e-06	HSC	Down
Atrnl1	-0.559825	3.12649e-05	HSC	Down
Ccbe1	-0.562239	0.0237953	HSC	Down
Ano1	-0.56674	3.32193e-08	HSC	Down
Casp4	-0.567782	0.00232667	HSC	Down
Ubl3	-0.570218	0.00686697	HSC	Down
Sp100	-0.570418	0.022475	HSC	Down
Tmem109	-0.571103	0.00208421	HSC	Down
Thrsp	-0.571369	7.54732e-13	HSC	Down
Cracr2b	-0.573764	4.32551e-05	HSC	Down
Ralgapa2	-0.575998	2.3145e-07	HSC	Down
Tnrc6b	-0.578164	9.34955e-05	HSC	Down
Mmrn2	-0.58107	0.0193554	HSC	Down
Matr3	-0.581585	0.0018834	HSC	Down
Erg	-0.582127	2.07246e-08	HSC	Down
Fzd4	-0.58399	4.66414e-07	HSC	Down
Herc1	-0.584012	1.81677e-05	HSC	Down
Gls	-0.585186	0.0450239	HSC	Down
Igfbp7	-0.586479	0.0332829	HSC	Down
Thsd4	-0.587861	0.000460209	HSC	Down
Npr1	-0.589089	1.42269e-07	HSC	Down
Gbp7	-0.591497	4.79881e-05	HSC	Down
Tm4sf5	-0.59164	0.00196749	HSC	Down
Rock2	-0.592523	0.00752137	HSC	Down
Aard	-0.593133	2.9047e-12	HSC	Down
Esyt2	-0.59339	0.00015186	HSC	Down
Macf1	-0.594166	0.00183393	HSC	Down
Dpp4	-0.594786	3.5709e-05	HSC	Down
Klf7	-0.594963	0.0144272	HSC	Down
Ephb4	-0.596356	1.60335e-06	HSC	Down
Mef2a	-0.597871	0.000124547	HSC	Down
Stim1	-0.60104	1.21028e-07	HSC	Down
Bace2	-0.603118	2.88668e-08	HSC	Down
Ankrd12	-0.606412	0.0275676	HSC	Down
Acta2	-0.607926	3.79188e-05	HSC	Down
Lnpep	-0.608105	0.00221501	HSC	Down
Acvr2a	-0.610618	2.144e-10	HSC	Down
Arrb1	-0.610926	8.12372e-07	HSC	Down
Asap1	-0.611149	0.0218145	HSC	Down
Msrb3	-0.611183	0.000152459	HSC	Down
Dock9	-0.615343	1.26787e-11	HSC	Down
Vezf1	-0.617009	2.38367e-05	HSC	Down
Itpr1	-0.617869	0.00107453	HSC	Down
Mbnl1	-0.619243	4.25378e-07	HSC	Down
Ddx17	-0.619532	5.85221e-05	HSC	Down
Msi2	-0.621129	0.0054809	HSC	Down
Ddr2	-0.62661	0.00492971	HSC	Down
Rtn4rl1	-0.630193	0.000197809	HSC	Down
mt-Co2	-0.631278	4.91466e-07	HSC	Down
Gm26917	-0.633005	0.000291724	HSC	Down
Adra2b	-0.633086	1.37533e-19	HSC	Down
Klf3	-0.633439	0.000401663	HSC	Down
Dazap2	-0.633771	2.18922e-06	HSC	Down
Pggt1b	-0.634652	4.53139e-06	HSC	Down
Lars2	-0.6411	1.36582e-05	HSC	Down
Rsrp1	-0.641565	0.00179646	HSC	Down
Fhl1	-0.641656	0.000190178	HSC	Down
Tns2	-0.642604	1.61496e-08	HSC	Down
Rassf3	-0.646472	8.67663e-06	HSC	Down
Itga8	-0.647083	0.00151617	HSC	Down
Bmp10	-0.650497	1.20224e-15	HSC	Down
Rapgef5	-0.651885	2.17684e-06	HSC	Down
Nfat5	-0.653703	4.93131e-05	HSC	Down
Rbms1	-0.653812	0.0200619	HSC	Down
Spint2	-0.656843	5.74226e-08	HSC	Down
Slco2b1	-0.659344	7.28237e-12	HSC	Down
Nbeal1	-0.661044	2.92362e-05	HSC	Down
Lims1	-0.663882	7.63472e-05	HSC	Down
Nav2	-0.6642	0.00042615	HSC	Down
Ldb1	-0.665625	1.59327e-07	HSC	Down
Bst1	-0.667555	4.80307e-06	HSC	Down
Qpct	-0.668905	3.68217e-06	HSC	Down
Kcnj8	-0.67195	4.39037e-09	HSC	Down
Pla2r1	-0.672335	5.17447e-06	HSC	Down
Tef	-0.672397	0.00365034	HSC	Down
Arl4d	-0.674043	0.000199097	HSC	Down
Ptprk	-0.675683	2.5757e-07	HSC	Down
Ntm	-0.676181	1.65734e-15	HSC	Down
Cygb	-0.677785	0.000233638	HSC	Down
Art4	-0.679744	1.32996e-05	HSC	Down
Vps13a	-0.679836	1.41799e-05	HSC	Down
Arhgap24	-0.679855	0.00303538	HSC	Down
Prex2	-0.681303	3.16053e-08	HSC	Down
Bmpr2	-0.683107	0.000119716	HSC	Down
Ccnd1	-0.684614	0.00246755	HSC	Down
Gdf10	-0.685914	1.25275e-05	HSC	Down
mt-Atp6	-0.689054	3.10747e-10	HSC	Down
Nr1d2	-0.694336	2.53116e-08	HSC	Down
Rhoj	-0.694787	2.61302e-05	HSC	Down
Aldh2	-0.703137	7.50324e-06	HSC	Down
Sema6a	-0.703966	6.14666e-06	HSC	Down
Reck	-0.705512	2.54501e-11	HSC	Down
Ctdspl	-0.70604	2.46663e-07	HSC	Down
Mup11	-0.706933	7.23578e-26	HSC	Down
Clec2d	-0.712193	1.71476e-05	HSC	Down
Id2	-0.713921	0.00223679	HSC	Down
Irgm2	-0.714997	0.00489517	HSC	Down
Ifnar2	-0.716417	4.31668e-05	HSC	Down
Actr2	-0.717837	0.00180375	HSC	Down
Pnisr	-0.720147	2.50018e-06	HSC	Down
Dpysl2	-0.721116	0.000210054	HSC	Down
Cyp4b1	-0.722559	3.51831e-05	HSC	Down
Tcf21	-0.723286	0.00292716	HSC	Down
Rtn1	-0.728425	1.06807e-10	HSC	Down
Smad6	-0.730006	1.57276e-10	HSC	Down
Sptbn1	-0.731153	1.6609e-05	HSC	Down
Pkd2	-0.733778	3.69626e-06	HSC	Down
Gpc4	-0.734648	0.000816909	HSC	Down
Ccnd2	-0.735008	0.0211824	HSC	Down
Jup	-0.737686	5.71347e-07	HSC	Down
Fxyd3	-0.739261	2.30733e-06	HSC	Down
Hexim1	-0.744928	0.00369838	HSC	Down
1700025G04Rik	-0.745333	3.42489e-08	HSC	Down
Ngf	-0.74562	3.62084e-09	HSC	Down
Zbtb20	-0.746194	3.41335e-05	HSC	Down
Prph	-0.746734	0.000218095	HSC	Down
Itga9	-0.746794	0.000441148	HSC	Down
Myct1	-0.747078	3.68186e-11	HSC	Down
Gstm1	-0.755252	1.89759e-06	HSC	Down
Hnrnph1	-0.757186	1.12714e-08	HSC	Down
Crip2	-0.757362	2.05778e-08	HSC	Down
Serpina1c	-0.758853	0.000236231	HSC	Down
G0s2	-0.760614	0.0098448	HSC	Down
Mgll	-0.761438	2.18129e-08	HSC	Down
Fendrr	-0.764268	3.18025e-15	HSC	Down
Nr1d1	-0.766491	2.01045e-08	HSC	Down
Ppfibp2	-0.76744	5.22226e-09	HSC	Down
Fus	-0.771244	1.99665e-05	HSC	Down
Plk2	-0.771935	6.52704e-07	HSC	Down
Fbln5	-0.773213	0.00164028	HSC	Down
AW112010	-0.776898	1.78078e-07	HSC	Down
Tgm2	-0.777202	1.20333e-06	HSC	Down
Ttr	-0.778024	0.000766291	HSC	Down
mt-Nd1	-0.782326	1.08999e-06	HSC	Down
AU021092	-0.783699	1.77177e-09	HSC	Down
Cdc42ep3	-0.785019	1.12976e-06	HSC	Down
Cd47	-0.78673	2.17775e-06	HSC	Down
Podn	-0.78966	2.99683e-08	HSC	Down
Per3	-0.791119	2.46157e-10	HSC	Down
mt-Co1	-0.791981	1.84517e-10	HSC	Down
Tgfbr3	-0.795248	4.80351e-06	HSC	Down
Cped1	-0.808444	1.83352e-05	HSC	Down
Nfia	-0.81386	7.55665e-11	HSC	Down
Hlf	-0.814156	6.32376e-29	HSC	Down
Hand2os1	-0.816751	0.00167731	HSC	Down
Csf1	-0.822138	4.56031e-07	HSC	Down
Man1a	-0.82318	6.66042e-06	HSC	Down
Spry1	-0.825274	1.75929e-13	HSC	Down
Mef2c	-0.830266	0.0101047	HSC	Down
Sqor	-0.831282	5.62489e-15	HSC	Down
Hmcn1	-0.831775	1.7035e-15	HSC	Down
Tmem47	-0.836732	0.000112307	HSC	Down
Enpp6	-0.839986	8.38928e-08	HSC	Down
Ltbp1	-0.84119	0.00179131	HSC	Down
H2-Q6	-0.843599	1.43056e-10	HSC	Down
Slc29a1	-0.843909	0.00268004	HSC	Down
Syne2	-0.85112	0.036082	HSC	Down
Bambi	-0.85829	0.0378153	HSC	Down
Ets1	-0.861993	0.00193441	HSC	Down
Clec14a	-0.862485	0.000161426	HSC	Down
Il6st	-0.863877	4.05959e-07	HSC	Down
Sorbs1	-0.865742	4.79372e-09	HSC	Down
Tcf4	-0.86685	0.0111344	HSC	Down
Clic4	-0.870875	4.86087e-11	HSC	Down
Unc45b	-0.872631	9.60956e-18	HSC	Down
Chst15	-0.87448	6.26874e-05	HSC	Down
Ece1	-0.87994	0.000558959	HSC	Down
H2-Q4	-0.88192	3.27498e-07	HSC	Down
Tmem204	-0.885343	0.000138192	HSC	Down
Slco3a1	-0.893228	4.28948e-14	HSC	Down
Eif4a2	-0.915304	6.0272e-14	HSC	Down
Pde3a	-0.918258	3.50697e-09	HSC	Down
Rbpms	-0.919636	5.48837e-07	HSC	Down
Gucy1b1	-0.932325	4.9613e-13	HSC	Down
Alb	-0.932382	2.36117e-06	HSC	Down
mt-Nd4	-0.940223	1.80242e-14	HSC	Down
Id3	-0.940453	1.50579e-06	HSC	Down
Malat1	-0.947172	1.45287e-08	HSC	Down
Slc43a3	-0.947273	0.000107092	HSC	Down
Wfdc1	-0.948935	3.26343e-12	HSC	Down
Aqp1	-0.96119	0.00437071	HSC	Down
Arhgef12	-0.968121	1.63151e-07	HSC	Down
Adamtsl2	-0.97097	7.19743e-07	HSC	Down
Srsf5	-0.971516	6.36783e-14	HSC	Down
H2-T23	-0.980036	7.80334e-14	HSC	Down
Bcam	-0.980189	0.0116334	HSC	Down
Clec3b	-0.983063	3.91139e-10	HSC	Down
Hand2	-0.987101	0.000133304	HSC	Down
Papss2	-0.990972	2.04069e-05	HSC	Down
Tmem176a	-0.995191	8.47152e-08	HSC	Down
Zfp36l1	-0.995689	6.49921e-12	HSC	Down
Cd200	-0.999856	0.0036268	HSC	Down
Dbp	-1.01291	8.71579e-14	HSC	Down
Mylip	-1.01578	0.000147994	HSC	Down
mt-Nd2	-1.01916	3.97819e-17	HSC	Down
Slmap	-1.02532	1.50906e-10	HSC	Down
Rbms3	-1.02875	3.35581e-07	HSC	Down
Btg2	-1.03313	6.71066e-05	HSC	Down
Gm42418	-1.04156	4.91392e-15	HSC	Down
Fmo2	-1.04673	0.0231447	HSC	Down
Slfn5	-1.05145	1.8117e-11	HSC	Down
Tnfrsf11b	-1.05278	1.50635e-18	HSC	Down
Sema3d	-1.06023	1.34039e-07	HSC	Down
Ms4a4d	-1.06168	4.68321e-05	HSC	Down
Ednrb	-1.06498	1.07095e-16	HSC	Down
Ccn1	-1.0712	0.00287339	HSC	Down
Txnip	-1.07257	1.11698e-13	HSC	Down
mt-Nd3	-1.07388	2.5077e-14	HSC	Down
Zfp36l2	-1.07939	1.35213e-08	HSC	Down
Id1	-1.0839	2.49701e-07	HSC	Down
Gm13889	-1.08598	2.04107e-13	HSC	Down
Ramp1	-1.08898	3.12887e-12	HSC	Down
Zfp36	-1.09269	3.06551e-07	HSC	Down
Tns1	-1.09336	0.000336997	HSC	Down
Ntn1	-1.10376	5.40322e-23	HSC	Down
Hhip	-1.10606	2.00886e-22	HSC	Down
Foxf1	-1.10773	4.92958e-11	HSC	Down
Gas6	-1.10955	6.65975e-05	HSC	Down
Nfib	-1.12541	3.54461e-14	HSC	Down
Actn4	-1.14034	1.57002e-10	HSC	Down
Crim1	-1.14058	3.83893e-12	HSC	Down
mt-Nd4l	-1.14073	3.15481e-15	HSC	Down
Ppp1r14a	-1.1408	1.61143e-15	HSC	Down
Serinc3	-1.1469	4.42096e-09	HSC	Down
Aplp2	-1.1555	6.42964e-19	HSC	Down
Hsd11b1	-1.15584	1.75564e-10	HSC	Down
Abi3bp	-1.15706	4.20412e-12	HSC	Down
Calcrl	-1.15976	5.42682e-08	HSC	Down
Apoa2	-1.1608	9.90545e-14	HSC	Down
Sept4	-1.16809	2.79361e-06	HSC	Down
Cldn5	-1.17668	0.0236854	HSC	Down
Raph1	-1.19104	6.00703e-07	HSC	Down
C1s1	-1.20096	0.000785816	HSC	Down
H2-K1	-1.2113	6.90737e-16	HSC	Down
mt-Nd5	-1.22244	4.1287e-20	HSC	Down
Eng	-1.22599	0.0114612	HSC	Down
H2-Q7	-1.22956	7.57695e-15	HSC	Down
Hgf	-1.2306	0.00576222	HSC	Down
Hs3st3b1	-1.23886	8.63211e-07	HSC	Down
Mup20	-1.254	3.89321e-38	HSC	Down
H2-D1	-1.27722	8.75525e-17	HSC	Down
Ltbp4	-1.2864	8.61586e-15	HSC	Down
Pam	-1.29096	0.00158587	HSC	Down
Agtr1a	-1.29621	6.00304e-17	HSC	Down
Itga1	-1.30231	4.57539e-06	HSC	Down
Lhx2	-1.30484	1.18284e-13	HSC	Down
Cp	-1.31371	2.67242e-14	HSC	Down
Chil1	-1.33613	1.15456e-22	HSC	Down
Fgfr2	-1.33982	1.93209e-06	HSC	Down
Epas1	-1.34781	4.03752e-18	HSC	Down
Nr2f2	-1.35207	2.14391e-16	HSC	Down
Fabp1	-1.35211	3.97496e-27	HSC	Down
Nrxn1	-1.35401	1.04359e-24	HSC	Down
C1ra	-1.37439	1.85502e-10	HSC	Down
Slc39a8	-1.37924	1.27528e-11	HSC	Down
Iigp1	-1.38028	0.0015829	HSC	Down
Dcn	-1.38714	0.00200675	HSC	Down
Ank3	-1.39215	6.30542e-17	HSC	Down
Arvcf	-1.3956	1.41108e-17	HSC	Down
Efemp1	-1.45789	7.30166e-15	HSC	Down
Pth1r	-1.4598	9.26019e-12	HSC	Down
Bmp5	-1.47212	9.33581e-20	HSC	Down
Gdf2	-1.48924	1.41064e-12	HSC	Down
Sod3	-1.50232	2.3793e-09	HSC	Down
Ifitm1	-1.51174	0.0141002	HSC	Down
Rspo3	-1.51998	9.14968e-06	HSC	Down
Mup3	-1.52006	5.62545e-42	HSC	Down
Muc16	-1.53872	0.00255032	HSC	Down
Cfh	-1.55594	1.10774e-15	HSC	Down
B2m	-1.56345	2.91732e-29	HSC	Down
Lgals2	-1.6605	2.45116e-13	HSC	Down
Mustn1	-1.66585	6.2099e-17	HSC	Down
Steap4	-1.69255	3.68843e-11	HSC	Down
Masp1	-1.7503	1.83097e-07	HSC	Down
Cmah	-1.75251	1.59961e-19	HSC	Down
Lrat	-1.78741	2.73783e-13	HSC	Down
Colec10	-1.8093	9.37223e-32	HSC	Down
Ecm1	-1.87422	0.0246986	HSC	Down
Angptl6	-2.0013	1.22855e-23	HSC	Down
Vipr1	-2.01212	5.54233e-32	HSC	Down
Rgs5	-2.02388	4.8885e-34	HSC	Down
Col14a1	-2.128	4.41749e-25	HSC	Down
Igfbp5	-2.16263	0.000127385	HSC	Down
Abcc9	-2.19771	4.88976e-15	HSC	Down
Prelp	-2.223	2.48237e-25	HSC	Down
Plvap	-2.28654	5.94113e-25	HSC	Down
Tmem56	-2.39064	1.24094e-27	HSC	Down
Colec11	-2.42737	1.40563e-22	HSC	Down
Reln	-2.51245	1.29734e-31	HSC	Down
Prg4	-2.56714	2.29669e-06	HSC	Down
Rarres2	-2.57445	1.77457e-29	HSC	Down
Saa3	-2.9564	3.39524e-06	HSC	Down
Marco	2.16522	0	KC	Up
Trem2	1.19752	0	KC	Up
Ftl1	1.1079	0	KC	Up
Ccl9	1.06361	0	KC	Up
Ccl6	1.0378	0	KC	Up
Ddit4	0.893204	0	KC	Up
Hmox1	0.838987	5.42688e-95	KC	Up
Lpl	0.835154	2.94159e-196	KC	Up
S100a6	0.826644	1.5339e-79	KC	Up
Fth1	0.818533	7.23836e-284	KC	Up
Gapdh	0.817895	0	KC	Up
Fkbp5	0.815969	0	KC	Up
Spp1	0.806154	8.49389e-52	KC	Up
Csf2rb	0.759245	7.691e-188	KC	Up
Lgals3	0.742539	2.83203e-219	KC	Up
Lipa	0.709813	7.51327e-230	KC	Up
Pdia3	0.708398	1.20153e-267	KC	Up
Lgals1	0.700835	7.00883e-98	KC	Up
Rps2	0.682553	2.37095e-295	KC	Up
Vcam1	0.679641	9.01078e-146	KC	Up
Txnrd1	0.664851	7.35487e-180	KC	Up
Crip1	0.664748	9.58554e-183	KC	Up
Pf4	0.656776	4.37442e-154	KC	Up
Pkm	0.65477	5.22023e-239	KC	Up
Slc48a1	0.640033	3.64326e-203	KC	Up
Cytip	0.635111	4.70443e-175	KC	Up
Alox5ap	0.584236	1.05992e-189	KC	Up
Klf9	0.580697	1.23774e-147	KC	Up
Mt1	0.5726	1.35426e-126	KC	Up
Jdp2	0.568373	4.22673e-181	KC	Up
Clec4n	0.566585	3.6279e-155	KC	Up
Ecm1	0.557111	9.16269e-176	KC	Up
Rap2a	0.554786	2.01548e-186	KC	Up
Ms4a8a	0.554146	7.01728e-208	KC	Up
Bcl2a1b	0.541617	1.50891e-127	KC	Up
Gclm	0.539631	1.71808e-150	KC	Up
Nme2	0.539121	3.71684e-203	KC	Up
Aldoa	0.535908	1.61897e-189	KC	Up
Slc40a1	0.530057	6.91872e-89	KC	Up
Cyba	0.529682	7.26724e-175	KC	Up
Ctsd	0.523328	1.92196e-205	KC	Up
Gda	0.523247	5.27602e-145	KC	Up
Cmtm7	0.523164	2.86662e-224	KC	Up
Rcan1	0.521792	1.13794e-145	KC	Up
Socs2	0.520071	6.33059e-186	KC	Up
Ctsz	0.49993	2.9183e-169	KC	Up
Ptpn1	0.488175	3.41391e-145	KC	Up
Ttc39c	0.486062	9.5022e-205	KC	Up
Eva1b	0.478377	1.29151e-144	KC	Up
Cd300lf	0.476447	5.76682e-172	KC	Up
Rpl12	0.474646	1.0665e-168	KC	Up
Cd68	0.4727	1.00717e-144	KC	Up
Thbd	0.470155	1.9164e-103	KC	Up
Cotl1	0.468831	1.05623e-152	KC	Up
Fxyd5	0.467923	4.99299e-118	KC	Up
Creg1	0.461304	5.73888e-144	KC	Up
Colec12	0.460973	5.3791e-139	KC	Up
Eno1	0.460903	2.49614e-185	KC	Up
Acp5	0.45965	1.54244e-116	KC	Up
Psma7	0.455122	2.76797e-144	KC	Up
Emp3	0.450391	2.88406e-118	KC	Up
Il18	0.450009	9.58581e-152	KC	Up
Plekho1	0.449903	6.73345e-148	KC	Up
Slc15a3	0.448318	1.29078e-127	KC	Up
Hspa8	0.446311	3.68378e-176	KC	Up
Flna	0.445903	1.46221e-136	KC	Up
Msrb1	0.445867	3.41301e-135	KC	Up
Ppp1r14b	0.444411	4.1929e-170	KC	Up
Actb	0.441261	0	KC	Up
Colgalt1	0.440798	2.95751e-115	KC	Up
Prdx1	0.440698	3.36367e-107	KC	Up
Arpc1b	0.43968	9.94859e-130	KC	Up
Actg1	0.438952	1.28122e-172	KC	Up
Blvrb	0.433634	2.78258e-131	KC	Up
Ssr4	0.430719	3.11375e-146	KC	Up
Vat1	0.428835	6.96053e-132	KC	Up
Taldo1	0.42846	9.03871e-142	KC	Up
Fn1	0.424139	3.58719e-29	KC	Up
Coro1a	0.422821	2.12333e-117	KC	Up
Snx6	0.422769	1.28119e-137	KC	Up
Rpl15	0.421492	1.44062e-136	KC	Up
Ninj1	0.420277	1.1403e-113	KC	Up
Lsp1	0.41823	1.60767e-93	KC	Up
Rpl6	0.416454	1.05991e-146	KC	Up
Dgkz	0.414416	6.40305e-181	KC	Up
Rpl10a	0.414148	7.38343e-163	KC	Up
Dnaja1	0.409312	7.54443e-109	KC	Up
Tmem37	0.405276	6.92111e-131	KC	Up
Pgd	0.401956	1.39098e-135	KC	Up
Xbp1	0.400309	1.36695e-111	KC	Up
Rpl8	0.397103	1.19791e-134	KC	Up
Hsp90ab1	0.395858	2.08978e-176	KC	Up
Inhbb	0.393665	4.07979e-48	KC	Up
Treml4	0.39352	3.75385e-126	KC	Up
Col3a1	0.391767	5.40263e-127	KC	Up
Ctla2a	0.390745	1.02866e-28	KC	Up
Cd93	0.38696	4.12358e-12	KC	Up
Cstb	0.385509	1.91159e-74	KC	Up
Rps19	0.384036	2.64347e-141	KC	Up
Irf7	0.377232	1.78534e-95	KC	Up
Prdx2	0.377046	1.60809e-139	KC	Up
Tbxas1	0.376936	1.16433e-141	KC	Up
Rnh1	0.376319	2.93635e-131	KC	Up
Rpl14	0.375735	4.42281e-123	KC	Up
Rps7	0.372554	4.00605e-120	KC	Up
Sh3bgrl3	0.365901	4.11625e-101	KC	Up
Slc3a2	0.365532	2.90647e-96	KC	Up
Ms4a6c	0.364786	5.62394e-88	KC	Up
Rpsa	0.362728	6.46191e-161	KC	Up
Tmed10	0.362091	1.4901e-101	KC	Up
Psmd7	0.360359	5.08082e-121	KC	Up
Cndp2	0.359449	2.23649e-110	KC	Up
Anxa2	0.356217	2.81689e-52	KC	Up
Rpl41	0.356103	1.75516e-179	KC	Up
Nme1	0.352125	4.29242e-132	KC	Up
Gpr65	0.352039	1.68576e-93	KC	Up
Fcgr3	0.351441	9.67075e-93	KC	Up
Calm1	0.350124	9.52776e-129	KC	Up
Rplp0	0.349444	3.19624e-114	KC	Up
Kcnq1ot1	0.349442	1.48507e-90	KC	Up
Gm26917	0.349415	5.49648e-71	KC	Up
Rps3	0.348857	7.05001e-95	KC	Up
Bax	0.345303	1.50206e-120	KC	Up
Atp6v0c	0.344827	6.94822e-103	KC	Up
Fcna	0.344155	8.19682e-87	KC	Up
Arpc5	0.344013	1.54133e-103	KC	Up
Rpl10	0.343883	1.25076e-109	KC	Up
Oxct1	0.343319	2.5075e-117	KC	Up
Psma6	0.340903	1.95628e-118	KC	Up
Cd63	0.338929	2.68625e-58	KC	Up
Gnai2	0.338238	5.12384e-90	KC	Up
Ehd1	0.336949	3.51437e-105	KC	Up
Prdx5	0.336078	6.58463e-78	KC	Up
Rpl13	0.335939	1.17659e-126	KC	Up
Erp29	0.334726	1.94716e-98	KC	Up
Pgam1	0.33327	1.66457e-101	KC	Up
Rpl36	0.33189	5.71832e-114	KC	Up
Sla	0.331066	5.74227e-112	KC	Up
Ms4a6d	0.330423	8.50438e-130	KC	Up
Adgre5	0.330269	1.30968e-80	KC	Up
Eef1g	0.330151	9.37006e-106	KC	Up
Eif5a	0.328395	4.42957e-102	KC	Up
Rpl29	0.328056	3.55822e-109	KC	Up
Rnf10	0.326992	8.62039e-133	KC	Up
Tgfb1	0.322301	9.12278e-84	KC	Up
Cacybp	0.321619	1.90612e-104	KC	Up
Rack1	0.320298	1.2057e-113	KC	Up
Rps29	0.320224	8.60708e-120	KC	Up
Lgals9	0.32004	1.00035e-98	KC	Up
Rps18	0.319786	7.68837e-108	KC	Up
Bcl2a1a	0.319496	7.68528e-101	KC	Up
Scd2	0.317269	6.13849e-92	KC	Up
Anxa3	0.316775	9.00349e-114	KC	Up
Fabp7	0.315244	2.21347e-79	KC	Up
Hsph1	0.314996	8.54478e-109	KC	Up
Rpl18	0.314989	1.06002e-93	KC	Up
Itgam	0.313547	9.57586e-102	KC	Up
Rcsd1	0.313038	5.06691e-97	KC	Up
Psma4	0.312612	3.14804e-104	KC	Up
Gsr	0.311008	3.42394e-97	KC	Up
Vcp	0.310903	1.48282e-79	KC	Up
Ifitm3	0.309971	9.74041e-88	KC	Up
Gbp7	0.309961	1.72029e-87	KC	Up
Manf	0.308842	3.53462e-90	KC	Up
Hip1	0.308327	1.04631e-101	KC	Up
Tspo	0.30799	2.9537e-91	KC	Up
Sec61b	0.307952	4.1994e-105	KC	Up
Rnasel	0.307927	5.21953e-84	KC	Up
Tln1	0.307893	2.32645e-72	KC	Up
Prelid1	0.305949	3.0994e-115	KC	Up
C1qb	0.305393	3.31996e-74	KC	Up
Stk40	0.304992	8.74465e-100	KC	Up
Ahnak	0.304836	4.1952e-05	KC	Up
Gusb	0.303731	9.89403e-100	KC	Up
Glg1	0.301141	6.31782e-76	KC	Up
Cdkn1a	0.301011	5.10954e-31	KC	Up
Arpc2	0.300963	6.86453e-81	KC	Up
Il4ra	0.299121	4.38389e-95	KC	Up
Hsd17b12	0.298284	4.75933e-121	KC	Up
AC149090.1	0.29786	4.87995e-69	KC	Up
Mdh2	0.297743	2.78003e-102	KC	Up
Atp5d	0.296952	7.12029e-108	KC	Up
Col1a2	0.295278	3.78507e-92	KC	Up
Plin2	0.294767	7.13414e-76	KC	Up
Rpl38	0.294756	2.12275e-124	KC	Up
Tkt	0.294703	5.25468e-84	KC	Up
Psmb5	0.29433	5.83568e-111	KC	Up
Kcnk6	0.2943	4.56215e-94	KC	Up
Scamp2	0.29323	1.88603e-94	KC	Up
Ubb	0.292963	2.67198e-56	KC	Up
Gde1	0.292285	4.62789e-107	KC	Up
Ube2m	0.291861	5.30563e-103	KC	Up
Tagln2	0.290746	1.64221e-54	KC	Up
Aprt	0.29071	4.28188e-114	KC	Up
Cct3	0.28909	8.863e-103	KC	Up
Cmip	0.288109	3.23745e-97	KC	Up
Rps8	0.287949	3.69697e-128	KC	Up
Psma3	0.287779	1.68994e-90	KC	Up
Cxcl13	0.287715	4.99872e-28	KC	Up
Rps5	0.287374	5.94333e-100	KC	Up
St3gal5	0.286463	3.99211e-62	KC	Up
Lrrfip1	0.286186	2.9393e-108	KC	Up
Rab5if	0.285046	3.0998e-97	KC	Up
Washc2	0.284372	1.1112e-90	KC	Up
Fbxo32	0.283512	1.55034e-69	KC	Up
Abcc3	0.282973	3.86337e-95	KC	Up
G6pdx	0.282844	4.82251e-121	KC	Up
Gm47283	0.281844	4.55316e-78	KC	Up
Cox8a	0.281579	7.60573e-106	KC	Up
Rbm3	0.280983	1.03847e-85	KC	Up
Mrpl42	0.28091	3.51131e-109	KC	Up
Cd84	0.280747	1.21546e-75	KC	Up
Akr1b3	0.280719	6.76731e-103	KC	Up
Rnf169	0.279611	3.09834e-116	KC	Up
Dab2	0.277581	7.14224e-68	KC	Up
Tmem234	0.277399	1.15758e-85	KC	Up
Calr	0.277081	7.77025e-59	KC	Up
Edf1	0.277075	1.20245e-114	KC	Up
Slfn2	0.276917	2.00104e-57	KC	Up
Gns	0.276127	2.3404e-67	KC	Up
Pomp	0.275827	2.08079e-83	KC	Up
Emilin2	0.275536	1.67742e-84	KC	Up
Rpl19	0.27544	1.11232e-89	KC	Up
Abhd12	0.274494	1.38409e-93	KC	Up
Mafb	0.273914	7.59743e-49	KC	Up
P2ry6	0.272806	1.16389e-94	KC	Up
Arhgdib	0.271827	5.46626e-81	KC	Up
Reep5	0.271513	3.88264e-94	KC	Up
Rpl32	0.269585	8.25303e-81	KC	Up
Psmc1	0.269355	1.91189e-90	KC	Up
Hint1	0.269098	1.43944e-101	KC	Up
Xrn2	0.267955	4.17281e-77	KC	Up
Nceh1	0.267945	5.20778e-85	KC	Up
Zyx	0.267688	9.56301e-73	KC	Up
Ftl1-ps1	0.267641	4.11538e-79	KC	Up
Uap1l1	0.267593	4.96905e-103	KC	Up
Chordc1	0.267499	3.54661e-99	KC	Up
Cfl1	0.267249	5.56995e-69	KC	Up
Park7	0.266936	4.4162e-118	KC	Up
Spred1	0.265287	1.09923e-76	KC	Up
Psmb3	0.265246	2.21466e-90	KC	Up
Ankrd11	0.264857	1.40569e-67	KC	Up
H2afj	0.264412	5.15381e-102	KC	Up
Fcgr1	0.263642	1.38489e-86	KC	Up
Blvra	0.263621	1.97851e-91	KC	Up
Mt2	0.263074	7.91028e-48	KC	Up
Gm34455	0.261712	7.92869e-32	KC	Up
Rab5c	0.261698	1.46907e-67	KC	Up
6430548M08Rik	0.2614	7.88868e-76	KC	Up
Ssbp4	0.261267	7.13733e-90	KC	Up
Vim	0.26097	2.73978e-41	KC	Up
Ifi30	0.259834	7.24566e-67	KC	Up
Gabarap	0.259729	1.62106e-82	KC	Up
Mycbp2	0.259042	1.24778e-66	KC	Up
Rexo2	0.258047	8.84583e-94	KC	Up
Lrg1	0.257599	5.56097e-102	KC	Up
Taf10	0.256897	9.05773e-97	KC	Up
Xdh	0.256271	4.84895e-64	KC	Up
Dcxr	0.256025	2.61463e-106	KC	Up
Arl6ip5	0.256004	2.06455e-104	KC	Up
Cct2	0.25545	1.14122e-85	KC	Up
Atp6v1e1	0.255177	8.32676e-80	KC	Up
Ms4a6b	0.254304	6.62892e-71	KC	Up
Msr1	0.253505	1.1364e-54	KC	Up
A130014A01Rik	0.253301	2.76158e-102	KC	Up
Uvrag	0.252417	3.46237e-68	KC	Up
Eprs	0.252189	3.05834e-81	KC	Up
Paox	0.251367	2.3557e-90	KC	Up
Rpl3	0.251184	2.94029e-72	KC	Up
Rpl13a	0.250145	3.58229e-78	KC	Up
Eif3c	0.250137	3.07899e-69	KC	Up
Maff	-0.252267	6.10226e-27	KC	Down
Ier3	-0.261369	0.000527847	KC	Down
Tef	-0.265951	4.26724e-31	KC	Down
Cd44	-0.266338	0.00170751	KC	Down
Ahsg	-0.275341	2.60489e-17	KC	Down
Actr2	-0.279131	0.000156189	KC	Down
Unc93b1	-0.281015	2.80573e-05	KC	Down
Mrc1	-0.288938	1.44225e-19	KC	Down
Hnrnpf	-0.28977	0.000159549	KC	Down
Mgst1	-0.296035	6.22039e-09	KC	Down
Sirt1	-0.298248	9.71513e-05	KC	Down
Zfp503	-0.303326	1.52691e-12	KC	Down
Pigr	-0.305613	0.0259093	KC	Down
Dse	-0.311283	0.0483438	KC	Down
Ctsc	-0.31169	6.47695e-52	KC	Down
Lgmn	-0.315147	5.83238e-54	KC	Down
Tmem88	-0.322891	4.72693e-18	KC	Down
Aass	-0.324145	4.80791e-12	KC	Down
Gadd45b	-0.328315	2.61585e-11	KC	Down
Hnrnpk	-0.329064	7.46912e-12	KC	Down
Ptgis	-0.335019	7.97185e-16	KC	Down
Itm2c	-0.339168	3.2173e-07	KC	Down
Pde4b	-0.344222	4.93548e-05	KC	Down
Rgs2	-0.346453	2.46605e-05	KC	Down
Dazap2	-0.349263	4.5423e-18	KC	Down
Kng1	-0.349878	0.014561	KC	Down
Slc20a1	-0.350768	3.22204e-05	KC	Down
Rida	-0.352912	0.030825	KC	Down
Ppp4c	-0.355485	0.0251339	KC	Down
Nr1d2	-0.356855	1.30398e-22	KC	Down
Nr2f2	-0.357083	0.00136858	KC	Down
Hnrnpa2b1	-0.357662	1.26065e-23	KC	Down
Sem1	-0.358606	3.333e-09	KC	Down
Gm6377	-0.358691	4.80751e-06	KC	Down
Tcp11l2	-0.359277	1.25725e-11	KC	Down
Ptma	-0.361824	1.33911e-96	KC	Down
mt-Co3	-0.362181	3.03793e-59	KC	Down
Casp4	-0.363015	1.2273e-12	KC	Down
Ccnl1	-0.36631	5.45508e-05	KC	Down
C6	-0.368118	4.71791e-18	KC	Down
mt-Nd2	-0.369539	2.04268e-45	KC	Down
Zeb2	-0.370426	1.55399e-20	KC	Down
mt-Nd5	-0.372578	3.49449e-09	KC	Down
Insig1	-0.373842	0.000237961	KC	Down
Dnajb9	-0.374618	0.0478017	KC	Down
C3	-0.376157	3.29122e-06	KC	Down
Lbh	-0.377225	0.012501	KC	Down
Ddx5	-0.377519	5.59543e-46	KC	Down
Plk2	-0.378681	7.59913e-18	KC	Down
mt-Atp6	-0.380625	2.18704e-72	KC	Down
Cbx4	-0.381261	2.24174e-23	KC	Down
mt-Co2	-0.384057	1.16003e-78	KC	Down
Ly86	-0.386043	0.000236439	KC	Down
Ppp1r15b	-0.387264	0.000953535	KC	Down
Cxcl1	-0.392048	5.40415e-06	KC	Down
Pck1	-0.39489	1.06049e-05	KC	Down
Pcbp2	-0.395959	4.56796e-31	KC	Down
Acod1	-0.396301	6.68448e-41	KC	Down
Serinc3	-0.396551	2.87781e-42	KC	Down
mt-Cytb	-0.397993	4.93256e-68	KC	Down
Nfkb1	-0.398559	5.6972e-07	KC	Down
Atf4	-0.402031	2.21011e-06	KC	Down
Gm26802	-0.405195	9.33155e-14	KC	Down
Dyrk2	-0.406537	0.0218345	KC	Down
Prcp	-0.406774	0.00313506	KC	Down
Scp2	-0.407005	4.10953e-15	KC	Down
Clk1	-0.408784	2.23116e-07	KC	Down
Skil	-0.409149	0.00192199	KC	Down
mt-Co1	-0.412692	1.66011e-83	KC	Down
BC005537	-0.412758	2.20096e-57	KC	Down
H2-D1	-0.416149	9.76747e-117	KC	Down
Tob1	-0.416224	5.26494e-28	KC	Down
mt-Nd1	-0.420368	2.77809e-68	KC	Down
Snhg8	-0.427796	0.015961	KC	Down
Arf4	-0.430587	2.63757e-09	KC	Down
Kctd12	-0.432294	2.1814e-20	KC	Down
Sat1	-0.434889	6.39513e-60	KC	Down
Akr1c6	-0.434999	7.16509e-16	KC	Down
Arhgap17	-0.442137	2.97662e-06	KC	Down
Apoc4	-0.442382	2.26175e-06	KC	Down
Marcks	-0.44863	1.56573e-89	KC	Down
Ccrl2	-0.44911	7.7431e-17	KC	Down
Gsta3	-0.454004	4.21773e-17	KC	Down
Rilpl2	-0.455548	0.00070789	KC	Down
Pcna	-0.45777	3.03575e-06	KC	Down
Hbb-bs	-0.458696	1.17149e-60	KC	Down
Ass1	-0.459261	2.15201e-16	KC	Down
Il1a	-0.459527	3.05803e-09	KC	Down
Hpgd	-0.464693	2.19041e-87	KC	Down
Pabpc1	-0.467892	9.87892e-82	KC	Down
Cebpb	-0.469934	7.93525e-22	KC	Down
Tfrc	-0.478377	1.46994e-30	KC	Down
H3f3b	-0.479379	8.39831e-91	KC	Down
mt-Nd4	-0.479944	1.97281e-100	KC	Down
Selenop	-0.490699	8.03459e-69	KC	Down
Uox	-0.493176	3.16358e-44	KC	Down
Id3	-0.493263	3.94743e-45	KC	Down
Rel	-0.494607	9.97263e-07	KC	Down
Btg1	-0.496132	6.27786e-32	KC	Down
Clec14a	-0.496331	9.25084e-06	KC	Down
Nabp1	-0.499224	1.01031e-15	KC	Down
Apoc1	-0.505965	1.17276e-30	KC	Down
Pmaip1	-0.509515	1.52207e-11	KC	Down
Gnmt	-0.510473	9.21387e-44	KC	Down
Nufip2	-0.511344	3.1942e-10	KC	Down
Pnrc1	-0.51501	2.53453e-25	KC	Down
Cdh5	-0.515398	1.76463e-53	KC	Down
Cxcl9	-0.516636	3.03446e-09	KC	Down
Fam43a	-0.519141	4.58543e-07	KC	Down
mt-Nd4l	-0.520633	1.10782e-12	KC	Down
Ints6	-0.524855	4.73967e-09	KC	Down
Cyp2e1	-0.525256	0.00514151	KC	Down
Plbd1	-0.531123	7.94915e-11	KC	Down
Hpx	-0.532998	4.33459e-05	KC	Down
Pim1	-0.533971	0.00372862	KC	Down
Mylip	-0.537935	3.13092e-12	KC	Down
Klf2	-0.539053	6.1943e-34	KC	Down
Bcl2l11	-0.547105	1.9517e-21	KC	Down
Nfkbia	-0.555649	1.81212e-25	KC	Down
Brd2	-0.563256	8.36696e-28	KC	Down
Car3	-0.565004	9.13436e-91	KC	Down
Srsf5	-0.568908	7.40514e-41	KC	Down
H2-K1	-0.572887	4.12798e-200	KC	Down
Rhob	-0.580833	1.07493e-20	KC	Down
Peli1	-0.583656	4.93635e-26	KC	Down
Zfp36l2	-0.586199	3.37426e-31	KC	Down
Irf1	-0.587909	9.8336e-28	KC	Down
Hmgb2	-0.597151	2.64585e-24	KC	Down
Zfp36l1	-0.59852	6.57531e-37	KC	Down
Ifrd1	-0.603597	7.26886e-31	KC	Down
mt-Nd3	-0.612103	6.79444e-107	KC	Down
Il10	-0.613463	1.68598e-05	KC	Down
Tgif1	-0.617228	4.24751e-20	KC	Down
Klf6	-0.617852	1.63783e-24	KC	Down
Nr1d1	-0.620567	7.51277e-93	KC	Down
Dusp2	-0.624946	6.26461e-40	KC	Down
Egr3	-0.638286	4.90566e-132	KC	Down
Cited2	-0.639185	4.71472e-18	KC	Down
Tob2	-0.639777	2.96695e-31	KC	Down
Adrb2	-0.641803	9.5691e-20	KC	Down
Cyp3a11	-0.644802	1.79385e-29	KC	Down
Il6	-0.654408	3.75322e-35	KC	Down
Gbp2b	-0.655633	1.25638e-65	KC	Down
Hnrnph1	-0.660317	3.06225e-39	KC	Down
Csrnp1	-0.66395	1.33033e-51	KC	Down
H2-T23	-0.666841	4.94289e-51	KC	Down
AW112010	-0.675238	2.7003e-127	KC	Down
Klf4	-0.678997	2.13689e-28	KC	Down
Jund	-0.681566	7.83401e-62	KC	Down
Gatm	-0.683179	1.47217e-45	KC	Down
Gm14636	-0.687358	1.0328e-41	KC	Down
Wfdc21	-0.690099	1.05008e-36	KC	Down
Nlrp3	-0.715156	6.53203e-42	KC	Down
Hexim1	-0.716679	9.73528e-46	KC	Down
Cd83	-0.721511	4.09273e-17	KC	Down
Marcksl1	-0.742558	7.80272e-61	KC	Down
Chka	-0.746822	1.53437e-27	KC	Down
Aldob	-0.749925	1.3395e-51	KC	Down
Hspa1b	-0.750036	5.80728e-20	KC	Down
Serpina1e	-0.755606	4.5983e-09	KC	Down
Serpina1c	-0.757425	0.000146722	KC	Down
Dusp1	-0.760621	6.36477e-61	KC	Down
Sowahc	-0.76548	6.95513e-32	KC	Down
Mup7	-0.765959	1.14638e-169	KC	Down
Ccl3	-0.769902	1.61065e-29	KC	Down
Jun	-0.774277	2.16333e-73	KC	Down
Id2	-0.774664	3.77265e-58	KC	Down
Ier2	-0.787236	6.20724e-53	KC	Down
Rbp4	-0.793753	3.69937e-26	KC	Down
Gc	-0.818563	8.5955e-14	KC	Down
Hspa1a	-0.826423	4.02639e-35	KC	Down
Cxcl2	-0.842556	5.33803e-31	KC	Down
Gls	-0.845263	4.2512e-47	KC	Down
Kdm6b	-0.845433	6.59826e-77	KC	Down
Apoc3	-0.848253	1.19462e-35	KC	Down
Btg2	-0.880473	5.12813e-87	KC	Down
Atf3	-0.88701	8.43037e-77	KC	Down
Fos	-0.908465	6.22166e-86	KC	Down
Mup11	-0.927446	1.0774e-201	KC	Down
B2m	-0.972273	0	KC	Down
Nfkbiz	-1.00154	4.43407e-71	KC	Down
Fosb	-1.00211	3.12188e-98	KC	Down
Wsb1	-1.02364	7.85545e-108	KC	Down
Il1b	-1.03781	5.21756e-109	KC	Down
Tnfaip3	-1.10713	1.72954e-87	KC	Down
Cd74	-1.11101	3.78344e-222	KC	Down
Ier5	-1.14155	6.12643e-138	KC	Down
Alb	-1.16384	4.70155e-98	KC	Down
Junb	-1.24608	6.75945e-164	KC	Down
Tnf	-1.24699	4.22981e-129	KC	Down
Ttr	-1.25313	8.61322e-73	KC	Down
H2-Ab1	-1.27053	1.72581e-189	KC	Down
Nr4a1	-1.27937	5.68641e-161	KC	Down
[truncated: 2,640 more rows]

## Sheet: Table S4
Supplementary Table S4 | The cell number for HSC cell subtypes
	CON1	CON2	CON3	GLY1	GLY2	GLY3
qHSC	10	6	28	6	25	7
aHSC1	5	2	1	8	50	22
aHSC2	3	3	25	47	90	18
aHSC3	3	3	7	49	72	7
aHSC_prof	0	1	4	5	126	3

## Sheet: Table S5
Supplementary Table S5 | The differentially expressed genes for HSC cell after glyphosate treatment
	p_val	avg_log2FC	pct.1	pct.2	p_val_adj	change
Col1a1	5.14071e-47	4.31855	0.95	0.228	1.06855e-42	Up
Lgals1	1.26819e-45	3.83469	0.957	0.584	2.63605e-41	Up
Col1a2	2.45214e-41	3.78761	0.953	0.505	5.09702e-37	Up
Col3a1	3.51764e-42	3.14218	0.979	0.673	7.31177e-38	Up
Timp1	2.14047e-27	2.81307	0.804	0.257	4.44917e-23	Up
Spp1	5.78818e-07	2.73032	0.284	0.059	0.0120313	Up
Lyz2	5.48449e-15	2.65461	0.684	0.287	1.14001e-10	Up
Marco	1.78243e-16	2.60068	0.538	0.089	3.70496e-12	Up
Fbln2	7.52742e-31	2.51213	0.768	0.099	1.56465e-26	Up
Meg3	1.51454e-13	2.24239	0.521	0.139	3.14813e-09	Up
Sparc	6.69333e-37	2.24112	0.994	0.911	1.39128e-32	Up
S100a4	3.90686e-21	2.21385	0.619	0.079	8.12081e-17	Up
Csrp2	1.40626e-13	1.99282	0.75	0.515	2.92304e-09	Up
Igf1	7.69628e-14	1.92382	0.54	0.168	1.59975e-09	Up
Mt1	3.07876e-20	1.91486	0.923	0.792	6.39952e-16	Up
Gapdh	4.92702e-33	1.8968	0.951	0.792	1.02413e-28	Up
Col5a2	5.58334e-17	1.87383	0.727	0.475	1.16055e-12	Up
Cd5l	2.18649e-11	1.85902	0.559	0.208	4.54483e-07	Up
Ccdc80	1.34848e-19	1.8316	0.845	0.752	2.80294e-15	Up
C1qa	1.2426e-09	1.79043	0.561	0.248	2.58287e-05	Up
Clec4f	9.59499e-11	1.77018	0.497	0.168	1.99441e-06	Up
Ccl6	6.96682e-14	1.76222	0.484	0.079	1.44812e-09	Up
Serpinf1	5.43255e-16	1.73657	0.488	0.05	1.12921e-11	Up
C1qb	4.10322e-11	1.72784	0.576	0.228	8.52896e-07	Up
Col6a2	7.28825e-18	1.69864	0.753	0.475	1.51494e-13	Up
Rplp0	1.25861e-37	1.6945	0.985	0.941	2.61615e-33	Up
Ncam1	1.31963e-14	1.68987	0.555	0.158	2.74299e-10	Up
Wfdc17	6.64687e-15	1.67049	0.667	0.257	1.38162e-10	Up
Sfrp1	4.56654e-09	1.64062	0.286	0.01	9.492e-05	Up
Lox	2.05363e-20	1.5982	0.576	0.05	4.26867e-16	Up
Ptn	7.38218e-10	1.5825	0.305	0.01	1.53446e-05	Up
Mfap5	2.79776e-10	1.57777	0.303	0	5.81542e-06	Up
Mmp2	1.06964e-10	1.56569	0.499	0.178	2.22335e-06	Up
Cd63	4.34429e-23	1.55462	0.882	0.644	9.03003e-19	Up
Cpxm1	4.43537e-13	1.54566	0.514	0.129	9.21936e-09	Up
Col5a1	1.36233e-11	1.53644	0.609	0.307	2.83173e-07	Up
Tyrobp	1.46954e-11	1.53374	0.527	0.158	3.05458e-07	Up
Rps2	2.66432e-36	1.53211	0.985	0.97	5.53805e-32	Up
Ftl1	3.89973e-31	1.52173	0.994	0.96	8.10598e-27	Up
Lpl	1.05259e-09	1.5151	0.579	0.297	2.18791e-05	Up
Rpl41	5.70038e-43	1.50709	0.998	0.99	1.18488e-38	Up
C1qc	3.46141e-09	1.45145	0.495	0.188	7.19488e-05	Up
Col6a1	2.98902e-13	1.44711	0.759	0.574	6.21298e-09	Up
Ctss	2.85445e-09	1.43255	0.48	0.168	5.93326e-05	Up
Fstl1	9.84154e-15	1.42726	0.764	0.634	2.04566e-10	Up
Tubb2a	1.28778e-17	1.41304	0.665	0.248	2.67679e-13	Up
Rpl10a	4.1247e-33	1.39281	0.974	0.901	8.57361e-29	Up
Fn1	6.53531e-17	1.36077	0.778	0.416	1.35843e-12	Up
Npc2	1.68952e-26	1.34971	0.91	0.772	3.51183e-22	Up
Prdx5	4.82545e-21	1.33998	0.854	0.624	1.00302e-16	Up
Rpl15	1.69994e-32	1.32437	0.972	0.941	3.5335e-28	Up
Olfml3	1.14668e-08	1.32413	0.54	0.287	0.00023835	Up
Gpx3	1.08998e-09	1.31069	0.473	0.149	2.26563e-05	Up
Dpt	3.75391e-08	1.29709	0.277	0.02	0.000780288	Up
Ifi30	1.46502e-18	1.26936	0.68	0.168	3.0452e-14	Up
Mmp14	1.66941e-09	1.26583	0.658	0.505	3.47004e-05	Up
Lsp1	7.99891e-13	1.2552	0.454	0.059	1.66265e-08	Up
Bmp1	1.79481e-13	1.252	0.546	0.178	3.7307e-09	Up
Mdk	5.69882e-13	1.23318	0.447	0.059	1.18456e-08	Up
Col15a1	4.69786e-08	1.22749	0.254	0.01	0.000976497	Up
Ube2c	1.12968e-06	1.2176	0.241	0.03	0.0234816	Up
S100a6	1.35048e-17	1.20943	0.946	0.525	2.80711e-13	Up
Nme2	4.8841e-24	1.20568	0.938	0.881	1.01521e-19	Up
Mt2	4.02893e-08	1.17975	0.738	0.505	0.000837454	Up
Prdx2	1.89896e-18	1.17601	0.819	0.723	3.94717e-14	Up
Ctsb	2.98383e-14	1.16132	0.957	0.851	6.20218e-10	Up
Lmna	7.6367e-11	1.1592	0.744	0.554	1.58736e-06	Up
Fcer1g	1.08148e-07	1.15035	0.559	0.287	0.00224796	Up
Rpsa	1.22143e-31	1.14243	0.998	0.99	2.53887e-27	Up
Rpl6	2.612e-33	1.13518	0.987	0.96	5.4293e-29	Up
Rpl32	1.24284e-29	1.11986	0.991	0.99	2.58337e-25	Up
Cxcl2	2.30007e-08	1.11789	0.406	0.119	0.000478092	Up
Rps26	8.05795e-28	1.11096	0.985	0.96	1.67493e-23	Up
Pkm	1.5483e-14	1.10647	0.821	0.693	3.2183e-10	Up
Actg1	1.54725e-24	1.10447	0.978	0.941	3.21611e-20	Up
Rpl3	1.86793e-29	1.10408	0.97	0.95	3.88267e-25	Up
Vcan	2.03728e-15	1.0864	0.45	0.02	4.23468e-11	Up
Lgals3	1.21118e-10	1.08431	0.658	0.327	2.51756e-06	Up
Rpl8	8.34047e-31	1.08144	0.989	0.941	1.73365e-26	Up
Vim	7.08446e-15	1.07936	0.944	0.921	1.47258e-10	Up
Mfap4	2.47378e-08	1.07823	0.264	0.01	0.0005142	Up
Anxa2	4.63994e-10	1.07514	0.875	0.832	9.64458e-06	Up
Mpeg1	1.05883e-06	1.07355	0.342	0.109	0.0220089	Up
Cyba	2.51547e-14	1.06986	0.864	0.693	5.22866e-10	Up
Cthrc1	1.0587e-10	1.06946	0.314	0	2.20062e-06	Up
Ssr4	1.68699e-16	1.0667	0.822	0.644	3.50658e-12	Up
Ifi27l2a	7.92545e-12	1.06423	0.864	0.644	1.64738e-07	Up
Serpina3n	1.24136e-06	1.05534	0.432	0.168	0.025803	Up
Rack1	1.78665e-26	1.04558	0.978	0.931	3.71373e-22	Up
Rps9	6.93441e-33	1.04151	0.991	0.97	1.44139e-28	Up
Csf1r	2.99833e-08	1.02196	0.404	0.109	0.000623232	Up
Rpl14	2.18545e-22	1.01399	0.953	0.921	4.54269e-18	Up
Fxyd5	8.13855e-08	1.01022	0.641	0.376	0.00169168	Up
Eno1	5.059e-10	1.00596	0.682	0.416	1.05156e-05	Up
Rps5	1.72552e-25	1.00453	0.981	0.97	3.58668e-21	Up
Eef1g	1.29849e-18	0.986827	0.882	0.782	2.69905e-14	Up
Ssr2	3.69416e-11	0.98442	0.673	0.495	7.67869e-07	Up
Snrpg	3.59357e-11	0.979672	0.796	0.703	7.46959e-07	Up
Rpl12	4.23367e-25	0.974357	0.978	0.97	8.80011e-21	Up
Rps18	2.6349e-24	0.970753	0.979	0.96	5.4769e-20	Up
Rpl11	4.38627e-26	0.970354	0.987	0.95	9.1173e-22	Up
Ckap4	1.47068e-09	0.96895	0.692	0.465	3.05696e-05	Up
Soat1	1.20328e-11	0.96452	0.55	0.198	2.50113e-07	Up
Eef1b2	2.28677e-23	0.964186	0.953	0.891	4.75327e-19	Up
Wnt4	2.14949e-07	0.961193	0.667	0.475	0.00446793	Up
Mif	1.98427e-10	0.95963	0.761	0.604	4.12451e-06	Up
Mfap2	4.29144e-11	0.956251	0.378	0.04	8.92018e-07	Up
Palld	1.24789e-10	0.95432	0.619	0.317	2.59386e-06	Up
Aebp1	3.78794e-08	0.948786	0.703	0.495	0.000787361	Up
Irf7	1.45171e-09	0.946979	0.542	0.248	3.01753e-05	Up
Rpl36	4.86951e-27	0.94367	0.978	0.98	1.01218e-22	Up
Sh3bgrl3	5.52929e-13	0.942726	0.837	0.644	1.14932e-08	Up
Cfp	1.80141e-06	0.940673	0.275	0.059	0.0374442	Up
Ppp1r14b	1.35133e-08	0.938243	0.712	0.485	0.000280888	Up
Eif5a	3.01142e-10	0.937045	0.834	0.752	6.25953e-06	Up
Rpl28	6.04846e-24	0.92654	0.985	0.99	1.25723e-19	Up
Rpl34	2.53342e-28	0.92634	0.991	0.97	5.26596e-24	Up
Ccn4	4.52483e-10	0.918802	0.441	0.119	9.40532e-06	Up
Tpi1	3.15245e-10	0.917888	0.736	0.525	6.55269e-06	Up
Tagln2	1.89785e-09	0.916065	0.854	0.703	3.94488e-05	Up
Aprt	1.21124e-09	0.915904	0.735	0.505	2.51768e-05	Up
Gm10076	1.21856e-18	0.913306	0.914	0.891	2.5329e-14	Up
Rps20	4.94642e-30	0.912351	0.996	0.99	1.02816e-25	Up
Fkbp11	1.15266e-12	0.911431	0.484	0.089	2.39592e-08	Up
Rps3	2.96682e-24	0.908643	0.987	0.97	6.16684e-20	Up
Stmn1	2.80703e-08	0.906379	0.49	0.188	0.00058347	Up
Serpinh1	1.39741e-13	0.903849	0.879	0.861	2.90467e-09	Up
Rps4x	4.71746e-25	0.899497	0.983	0.97	9.80572e-21	Up
Rpl18	4.11418e-21	0.895213	0.972	0.941	8.55174e-17	Up
Sec61g	2.0551e-15	0.89479	0.884	0.851	4.27173e-11	Up
Ltbp2	2.82056e-07	0.893452	0.275	0.04	0.00586281	Up
Nme1	6.25674e-07	0.887888	0.688	0.545	0.0130053	Up
Prelid1	9.16058e-10	0.884114	0.675	0.465	1.90412e-05	Up
Rps27a	1.2315e-28	0.883306	0.993	0.99	2.55979e-24	Up
Capg	9.99019e-15	0.8788	0.563	0.119	2.07656e-10	Up
Vsig4	1.52119e-06	0.878284	0.421	0.168	0.0316194	Up
Rpl29	1.0622e-21	0.875508	0.946	0.921	2.2079e-17	Up
Rbm3	3.10667e-13	0.870222	0.832	0.723	6.45753e-09	Up
Sec61b	3.02824e-13	0.869373	0.845	0.782	6.29449e-09	Up
Tubb6	3.18534e-10	0.868898	0.46	0.129	6.62105e-06	Up
Rpl35	1.65975e-21	0.866872	0.959	0.931	3.44996e-17	Up
Arpc1b	5.68339e-14	0.862757	0.847	0.713	1.18135e-09	Up
Rps11	2.88602e-24	0.862506	0.981	0.96	5.99888e-20	Up
Rpl7	6.83488e-24	0.859007	0.972	0.97	1.4207e-19	Up
Taf10	1.92288e-09	0.858118	0.656	0.356	3.9969e-05	Up
Rpl24	1.70932e-21	0.857354	0.978	0.98	3.553e-17	Up
Mmp23	5.53699e-09	0.854307	0.561	0.277	0.000115092	Up
Rps8	1.60891e-28	0.853104	0.994	0.99	3.34429e-24	Up
Ldha	8.64042e-08	0.852582	0.778	0.663	0.001796	Up
Cd52	8.88638e-10	0.849185	0.462	0.119	1.84712e-05	Up
Pim1	3.54313e-07	0.84819	0.609	0.347	0.00736476	Up
Rps13	4.30269e-24	0.845586	0.985	0.97	8.94357e-20	Up
Rps7	7.1251e-23	0.843389	0.979	0.97	1.48102e-18	Up
Rpl38	2.85208e-24	0.840919	0.983	0.98	5.92834e-20	Up
Rpl18a	5.31422e-24	0.837838	0.989	0.97	1.10461e-19	Up
Pgam1	2.18445e-08	0.834819	0.677	0.535	0.000454059	Up
Ildr2	1.27182e-08	0.83188	0.564	0.248	0.00026436	Up
Ptgis	5.04291e-09	0.831112	0.748	0.446	0.000104822	Up
Rpl13	1.41019e-25	0.829222	0.989	1	2.93122e-21	Up
Gpx1	8.18112e-13	0.828804	0.918	0.861	1.70053e-08	Up
Ctsz	3.4591e-10	0.82779	0.781	0.594	7.1901e-06	Up
Rpl19	4.61326e-27	0.827756	0.987	0.98	9.58913e-23	Up
Cox5a	8.37699e-11	0.825371	0.826	0.693	1.74124e-06	Up
Clic1	1.15354e-11	0.816224	0.867	0.752	2.39775e-07	Up
Hspe1	3.71624e-07	0.815946	0.727	0.614	0.00772458	Up
Fau	3.58693e-26	0.811706	0.994	0.98	7.45579e-22	Up
Rpl37	1.44112e-25	0.80881	0.987	0.98	2.9955e-21	Up
Dpysl3	6.052e-09	0.808358	0.561	0.267	0.000125797	Up
Rpl39	5.87084e-20	0.805156	0.987	0.97	1.22031e-15	Up
Rps29	1.80831e-30	0.804214	0.998	0.99	3.75875e-26	Up
Erp29	8.78569e-11	0.803386	0.723	0.564	1.82619e-06	Up
Actb	4.68292e-13	0.801181	0.996	1	9.73391e-09	Up
Rpl17	8.47645e-22	0.79647	0.985	0.96	1.76191e-17	Up
Emp3	4.13017e-10	0.789512	0.852	0.624	8.58498e-06	Up
Rps15a	1.07473e-21	0.785132	0.981	0.99	2.23394e-17	Up
Rps28	1.23164e-22	0.783429	0.974	0.98	2.56009e-18	Up
Adam12	1.35097e-11	0.781271	0.415	0.059	2.80813e-07	Up
Loxl1	2.25496e-06	0.77543	0.581	0.396	0.0468715	Up
Rps19	5.07227e-21	0.774998	0.979	0.99	1.05432e-16	Up
Grb10	2.75588e-09	0.774894	0.52	0.218	5.72838e-05	Up
Ppib	9.40881e-10	0.773421	0.813	0.812	1.95572e-05	Up
Cope	5.24557e-08	0.772349	0.66	0.475	0.00109034	Up
C1qtnf6	2.34948e-09	0.771258	0.452	0.149	4.88363e-05	Up
Rnh1	1.15802e-09	0.770619	0.649	0.376	2.40706e-05	Up
Abracl	1.13219e-09	0.769102	0.665	0.436	2.35336e-05	Up
Cdh11	5.80736e-09	0.768319	0.486	0.168	0.000120712	Up
Emp1	6.81129e-10	0.768166	0.404	0.079	1.41579e-05	Up
Tubb5	6.69355e-11	0.766911	0.845	0.782	1.39132e-06	Up
Cd44	1.11528e-07	0.759492	0.484	0.188	0.00231822	Up
Flnc	1.22194e-12	0.757554	0.413	0.04	2.53993e-08	Up
Tuba1c	2.42817e-08	0.756548	0.475	0.168	0.000504719	Up
Gpx7	2.74502e-11	0.753764	0.501	0.149	5.7058e-07	Up
Htra1	3.28016e-10	0.741984	0.493	0.139	6.81815e-06	Up
Selenoh	2.32893e-07	0.738844	0.512	0.248	0.00484092	Up
Gabarap	1.0904e-12	0.729147	0.895	0.871	2.2665e-08	Up
Hmgn1	3.2259e-09	0.725585	0.761	0.663	6.70536e-05	Up
Maged1	1.68819e-07	0.722317	0.673	0.535	0.00350908	Up
Tmsb4x	1.54052e-14	0.721831	0.994	1	3.20212e-10	Up
Fkbp10	1.86162e-11	0.721451	0.538	0.168	3.86956e-07	Up
Rps10	6.45981e-20	0.7209	0.985	0.99	1.34274e-15	Up
Oaz1	6.19148e-14	0.720766	0.921	0.881	1.28696e-09	Up
Aqp5	6.74353e-08	0.718935	0.236	0	0.00140171	Up
Lrrc59	4.91646e-07	0.71713	0.508	0.238	0.0102194	Up
Rian	4.07224e-08	0.713116	0.307	0.04	0.000846457	Up
Atp6v0c	3.30965e-07	0.712755	0.834	0.762	0.00687944	Up
Selenow	2.48548e-10	0.711312	0.843	0.772	5.16633e-06	Up
Micos13	5.99259e-07	0.709235	0.643	0.475	0.0124562	Up
Lgi2	2.35832e-07	0.708505	0.273	0.03	0.00490201	Up
Tmed3	2.46103e-07	0.707956	0.656	0.545	0.0051155	Up
Eif4e2	7.83219e-09	0.706753	0.574	0.277	0.0001628	Up
Nhp2	6.80285e-10	0.697646	0.477	0.129	1.41404e-05	Up
Eif3i	1.41758e-08	0.696552	0.703	0.505	0.000294658	Up
Creb3l1	2.52774e-08	0.693832	0.514	0.218	0.000525416	Up
Col5a3	1.56218e-09	0.69065	0.329	0.03	3.24716e-05	Up
Rpl27a	1.925e-23	0.689635	0.993	1	4.00131e-19	Up
Rplp1	6.90221e-23	0.6893	0.996	1	1.43469e-18	Up
Trem2	8.10607e-08	0.679635	0.295	0.04	0.00168493	Up
Eif3f	5.51328e-08	0.677189	0.778	0.723	0.00114599	Up
H2afx	2.40331e-07	0.675883	0.34	0.079	0.00499552	Up
AI506816	7.1852e-11	0.673822	0.441	0.089	1.49352e-06	Up
Maged2	4.37141e-07	0.669678	0.54	0.297	0.00908642	Up
Psmb1	5.72976e-08	0.668765	0.75	0.624	0.00119099	Up
Rpl36a	1.92227e-16	0.661406	0.935	0.921	3.99563e-12	Up
Gpx4	7.35022e-11	0.65694	0.867	0.842	1.52782e-06	Up
Eif4ebp1	1.72994e-07	0.644036	0.568	0.277	0.00359586	Up
Kdelr3	6.3549e-09	0.641563	0.4	0.099	0.000132093	Up
Thbs1	1.85367e-06	0.635751	0.357	0.109	0.0385305	Up
Gpx8	3.77154e-07	0.633281	0.576	0.307	0.00783952	Up
Hint1	3.52968e-07	0.631831	0.828	0.842	0.00733679	Up
Rps21	2.38353e-18	0.631613	0.993	0.98	4.9544e-14	Up
Cmtm7	2.52599e-07	0.629912	0.516	0.238	0.00525052	Up
Runx1	4.44652e-07	0.628881	0.46	0.178	0.00924254	Up
Rpl23	1.44113e-18	0.624466	0.996	1	2.99553e-14	Up
Rps14	7.6692e-19	0.623436	0.994	0.99	1.59412e-14	Up
Prdx4	7.27845e-07	0.62098	0.561	0.337	0.015129	Up
Rpl7a	3.19409e-13	0.620976	0.923	0.931	6.63924e-09	Up
Mmp19	3.60501e-11	0.617109	0.37	0.03	7.49336e-07	Up
Atp5g1	6.00638e-07	0.616454	0.779	0.663	0.0124849	Up
Rps3a1	4.38812e-19	0.615392	0.994	1	9.12114e-15	Up
Tmem167	1.61793e-06	0.61243	0.598	0.386	0.0336302	Up
Rps17	6.35756e-11	0.611478	0.933	0.911	1.32148e-06	Up
Snrpd2	2.00812e-06	0.608552	0.686	0.554	0.0417407	Up
Rpl21	1.05641e-15	0.608387	0.981	0.97	2.19586e-11	Up
Rpl37a	2.14591e-19	0.60832	1	0.98	4.4605e-15	Up
Prmt1	1.63506e-06	0.606993	0.548	0.287	0.0339863	Up
Pappa	6.18052e-07	0.604993	0.314	0.069	0.0128468	Up
Lsm12	1.71457e-06	0.601068	0.518	0.257	0.0356391	Up
Rpp25	3.38502e-09	0.598075	0.383	0.069	7.0361e-05	Up
Serf2	1.77973e-09	0.595679	0.929	0.95	3.69935e-05	Up
Rpl13a	6.52494e-18	0.593364	0.983	0.99	1.35627e-13	Up
Pycard	5.06336e-07	0.593189	0.493	0.238	0.0105247	Up
Psma7	1.64095e-06	0.590748	0.856	0.812	0.0341087	Up
Supt4a	1.67488e-06	0.59026	0.576	0.337	0.0348141	Up
Pafah1b3	1.45581e-08	0.586808	0.407	0.099	0.000302605	Up
Dad1	7.32862e-07	0.585863	0.794	0.782	0.0152333	Up
Col6a5	1.47261e-06	0.583498	0.194	0	0.0306097	Up
Rps16	4.00536e-17	0.583423	0.991	0.98	8.32554e-13	Up
Rps12	5.91283e-19	0.582392	0.993	0.99	1.22904e-14	Up
Eef2	2.36208e-09	0.573551	0.888	0.871	4.90982e-05	Up
Atp5c1	7.7726e-07	0.571256	0.761	0.713	0.0161561	Up
Dap	8.06558e-07	0.569603	0.594	0.376	0.0167651	Up
Arpc2	8.8202e-08	0.569308	0.879	0.851	0.00183337	Up
Myof	1.91174e-08	0.569194	0.54	0.188	0.000397375	Up
Arf5	1.06833e-06	0.568217	0.733	0.693	0.0222064	Up
Rps24	7.62874e-17	0.566301	0.996	1	1.58571e-12	Up
Cks1b	1.2982e-07	0.563008	0.336	0.069	0.00269844	Up
Eef1a1	8.66205e-18	0.553394	0.994	1	1.80049e-13	Up
Hsp90ab1	6.04851e-09	0.552525	0.974	0.96	0.000125724	Up
Rps6	5.37308e-11	0.546991	0.951	0.97	1.11685e-06	Up
Mlec	9.68879e-09	0.545363	0.628	0.366	0.000201391	Up
Tubb2b	5.44217e-09	0.539477	0.282	0.01	0.000113121	Up
Pdia3	1.56173e-07	0.539415	0.858	0.792	0.00324621	Up
Cdk5rap3	1.76106e-07	0.538215	0.449	0.178	0.00366055	Up
Wnt5a	7.6879e-07	0.537938	0.389	0.119	0.0159801	Up
Rpl30	1.24741e-13	0.532559	0.983	0.98	2.59286e-09	Up
Col12a1	4.38465e-08	0.530614	0.293	0.03	0.000911393	Up
Spc24	9.52911e-07	0.52887	0.234	0.02	0.0198072	Up
Mcub	3.90119e-07	0.526627	0.361	0.099	0.00810901	Up
Prdx1	1.09468e-06	0.526024	0.925	0.871	0.0227541	Up
Plat	6.60953e-07	0.524368	0.378	0.119	0.0137386	Up
S100a11	1.10646e-07	0.519305	0.916	0.851	0.0022999	Up
Nxn	9.71927e-07	0.514925	0.557	0.287	0.0202025	Up
Medag	9.29411e-07	0.513799	0.379	0.119	0.0193187	Up
Rpl26	7.85001e-14	0.511759	0.972	0.98	1.6317e-09	Up
Clmp	1.36475e-07	0.51035	0.32	0.059	0.00283676	Up
Pdlim4	1.88016e-07	0.508964	0.37	0.099	0.0039081	Up
Rpl35a	5.59026e-15	0.507957	0.985	0.96	1.16199e-10	Up
Cd248	2.06006e-07	0.505791	0.379	0.099	0.00428204	Up
Slit3	4.58221e-07	0.503567	0.379	0.109	0.00952459	Up
Rpl10	2.64522e-12	0.500685	0.979	0.98	5.49836e-08	Up
Tpt1	2.50271e-16	0.499422	0.998	0.99	5.20213e-12	Up
Hspa8	6.6779e-08	0.495246	0.957	0.941	0.00138807	Up
Rpl31	2.12331e-08	0.484399	0.91	0.931	0.000441351	Up
Slc16a3	8.55919e-07	0.481282	0.325	0.079	0.0177911	Up
Rab34	8.45795e-07	0.479914	0.52	0.248	0.0175807	Up
Praf2	3.28999e-07	0.475213	0.421	0.149	0.00683858	Up
Emilin2	4.77054e-07	0.469974	0.308	0.059	0.00991605	Up
Rgs10	6.31236e-07	0.468165	0.529	0.267	0.0131209	Up
Fbn2	2.11575e-07	0.46203	0.221	0	0.00439781	Up
Rrm1	5.94192e-07	0.461326	0.449	0.178	0.0123509	Up
Ak1	2.27138e-09	0.458692	0.359	0.05	4.72129e-05	Up
Naca	3.56964e-08	0.457898	0.899	0.941	0.000741985	Up
Apex1	3.47369e-07	0.456814	0.335	0.079	0.00722042	Up
Ctnnbip1	1.85905e-08	0.454442	0.428	0.109	0.000386421	Up
Capn6	1.35424e-07	0.451745	0.31	0.05	0.00281493	Up
Phlda3	1.93643e-06	0.449827	0.417	0.158	0.0402506	Up
Fzd2	4.57119e-08	0.449657	0.381	0.089	0.000950167	Up
Rpl4	1.88987e-07	0.448368	0.877	0.901	0.00392829	Up
Rps25	1.74623e-08	0.442798	0.964	0.941	0.000362972	Up
Rpl5	3.80445e-09	0.436896	0.955	0.921	7.90793e-05	Up
Sdc1	7.62831e-09	0.431005	0.383	0.079	0.000158562	Up
Steap1	1.65523e-07	0.427398	0.26	0.02	0.00344057	Up
Eif3k	4.87812e-07	0.426894	0.772	0.762	0.0101397	Up
Dclk1	9.94434e-10	0.424587	0.323	0.02	2.06703e-05	Up
Pdgfc	1.34057e-08	0.421069	0.256	0	0.00027865	Up
Hspb8	7.23162e-08	0.415903	0.333	0.059	0.00150316	Up
Cpz	3.39475e-07	0.410292	0.353	0.089	0.00705633	Up
Rps23	6.50781e-11	0.404871	0.983	0.97	1.35271e-06	Up
Ddx39	2.35464e-06	0.401656	0.273	0.05	0.0489435	Up
Prrx1	8.38907e-07	0.400686	0.295	0.05	0.0174375	Up
Fdxr	4.98527e-07	0.400073	0.32	0.069	0.0103624	Up
Eef1akmt1	1.82918e-06	0.385555	0.32	0.079	0.0380214	Up
Prrx2	2.11575e-07	0.377468	0.221	0	0.00439781	Up
Rplp2	3.65249e-09	0.352015	0.981	0.98	7.59207e-05	Up
Ubb	2.05592e-06	0.343056	0.979	0.95	0.0427343	Up
Ripk3	1.29295e-06	0.331046	0.264	0.04	0.0268753	Up
Tmem45a	2.62273e-07	0.322523	0.256	0.02	0.0054516	Up
Ociad2	1.33608e-06	0.319997	0.267	0.04	0.0277718	Up
Srpx	2.29448e-07	0.319258	0.239	0.01	0.00476931	Up
Tpm1	2.03948e-07	0.319229	0.74	0.653	0.00423927	Up
Ctxn1	6.58192e-08	0.317671	0.312	0.04	0.00136812	Up
B3gnt9	1.01314e-06	0.316845	0.346	0.089	0.021059	Up
Nfil3	3.56993e-07	0.31196	0.307	0.05	0.00742046	Up
Rps27	4.11191e-07	0.307231	0.996	0.98	0.00854702	Up
Zfp469	1.93119e-06	0.285448	0.191	0	0.0401418	Up
Lrrn2	9.77843e-07	0.279165	0.2	0	0.0203254	Up
Dnm1	1.47261e-06	0.256555	0.194	0	0.0306097	Up
Hhex	2.81027e-08	-0.253834	0.079	0.267	0.000584142	Down
Slc22a5	2.68557e-07	-0.254345	0.039	0.168	0.00558222	Down
Bhmt	5.79773e-09	-0.255125	0.019	0.139	0.000120512	Down
Ppp1r16b	2.1576e-07	-0.255292	0.084	0.267	0.0044848	Down
Lama1	7.16806e-08	-0.25531	0.06	0.218	0.00148995	Down
Lrrn3	4.07637e-10	-0.255416	0.009	0.119	8.47314e-06	Down
Ablim2	9.92833e-14	-0.261308	0.028	0.218	2.0637e-09	Down
Iffo1	2.14777e-06	-0.2644	0.08	0.228	0.0446435	Down
Cit	5.16796e-07	-0.266324	0.093	0.267	0.0107421	Down
Ntf3	7.7003e-07	-0.26673	0.041	0.168	0.0160058	Down
Cdh4	3.7022e-09	-0.268092	0.028	0.168	7.69539e-05	Down
Sfmbt2	8.33053e-07	-0.268123	0.024	0.129	0.0173158	Down
Arhgef3	2.98042e-09	-0.270278	0.073	0.267	6.1951e-05	Down
Lmo2	6.94212e-07	-0.275037	0.121	0.317	0.0144299	Down
Ncald	2.92594e-08	-0.276498	0.058	0.218	0.000608186	Down
Spns2	1.85033e-06	-0.277822	0.08	0.228	0.0384609	Down
Grip1	2.4658e-07	-0.278534	0.026	0.139	0.00512541	Down
Cbx7	1.29881e-07	-0.283868	0.037	0.168	0.00269971	Down
Gm14964	5.92359e-07	-0.284316	0.05	0.188	0.0123128	Down
Gna12	1.64122e-07	-0.284372	0.273	0.495	0.00341145	Down
Trp53i11	5.90478e-07	-0.285369	0.157	0.366	0.0122737	Down
Carmn	1.10092e-06	-0.291932	0.064	0.208	0.0228836	Down
Emcn	7.71145e-08	-0.29532	0.125	0.347	0.0016029	Down
Ccdc3	8.76869e-07	-0.296244	0.05	0.188	0.0182266	Down
Adamts13	2.12553e-10	-0.299752	0.021	0.158	4.41812e-06	Down
Klhl4	2.27135e-06	-0.301682	0.026	0.129	0.0472122	Down
Rnf152	2.76903e-07	-0.306972	0.039	0.168	0.00575571	Down
Abcg1	1.09799e-07	-0.312742	0.181	0.426	0.00228228	Down
Dcdc2a	1.09735e-14	-0.321047	0.011	0.168	2.28095e-10	Down
Rasgrp3	4.98099e-07	-0.326442	0.181	0.416	0.0103535	Down
Ppm1l	1.14611e-07	-0.32704	0.052	0.198	0.0023823	Down
Prkch	3.96211e-07	-0.327217	0.092	0.267	0.00823564	Down
Rasgrp2	2.40435e-06	-0.32868	0.265	0.505	0.0499767	Down
Aatk	2.24172e-08	-0.334034	0.032	0.168	0.000465963	Down
Tie1	1.17455e-06	-0.33404	0.125	0.317	0.0244143	Down
Mup7	1.3991e-16	-0.337353	0.006	0.158	2.90818e-12	Down
Yes1	9.11479e-08	-0.339332	0.198	0.416	0.0018946	Down
Lrp5	6.64394e-11	-0.34074	0.079	0.297	1.38101e-06	Down
Disp2	7.45109e-12	-0.347182	0.004	0.109	1.54878e-07	Down
Relch	8.28157e-07	-0.349181	0.146	0.337	0.0172141	Down
Col4a4	2.50662e-10	-0.349756	0.024	0.168	5.21027e-06	Down
Sft2d2	1.34328e-07	-0.350065	0.232	0.455	0.00279215	Down
Gm7694	1.93095e-07	-0.350293	0.045	0.178	0.00401368	Down
St3gal6	1.05833e-06	-0.351816	0.127	0.307	0.0219984	Down
Ptch1	1.0292e-06	-0.354551	0.114	0.287	0.0213929	Down
D630033O11Rik	7.95644e-12	-0.359723	0.026	0.188	1.65383e-07	Down
Klhl5	1.07474e-06	-0.360151	0.243	0.446	0.0223396	Down
Atp6v0a4	5.40783e-10	-0.362027	0.022	0.158	1.12407e-05	Down
Gbp4	2.09213e-09	-0.36319	0.067	0.257	4.34871e-05	Down
Arhgef15	1.57317e-06	-0.369883	0.148	0.356	0.0327	Down
Mid2	1.20288e-06	-0.372106	0.086	0.238	0.0250031	Down
Ambp	9.60318e-08	-0.372318	0.086	0.267	0.00199612	Down
9930111J21Rik2	1.52514e-06	-0.374089	0.183	0.376	0.0317016	Down
Hspa12a	1.957e-07	-0.37701	0.136	0.327	0.00406783	Down
Lrif1	1.29281e-06	-0.380011	0.189	0.376	0.0268723	Down
Tspan15	2.21139e-09	-0.382859	0.123	0.356	4.59659e-05	Down
Foxc1	3.71055e-07	-0.393485	0.019	0.119	0.00771274	Down
Secisbp2l	1.30456e-06	-0.394517	0.301	0.505	0.0271166	Down
Tspan8	9.91237e-11	-0.395524	0.026	0.178	2.06038e-06	Down
Irf2	2.19585e-06	-0.395842	0.335	0.545	0.045643	Down
Rragd	7.5268e-07	-0.396471	0.037	0.158	0.0156452	Down
Mapk12	2.35308e-06	-0.399274	0.159	0.337	0.048911	Down
Arhgap6	8.45247e-09	-0.406872	0.088	0.277	0.000175693	Down
Spopl	2.26274e-06	-0.408069	0.193	0.376	0.0470333	Down
Synj2bp	1.93382e-06	-0.40996	0.316	0.495	0.0401964	Down
Ldb2	1.501e-08	-0.41113	0.11	0.327	0.000311997	Down
Ash1l	2.82842e-07	-0.411311	0.557	0.752	0.00587916	Down
Kctd12b	3.15581e-08	-0.411619	0.138	0.347	0.000655967	Down
Ddx5	5.56278e-07	-0.41232	0.914	0.931	0.0115628	Down
Lpar6	2.00147e-07	-0.413648	0.112	0.297	0.00416026	Down
Foxq1	1.18934e-08	-0.415669	0.037	0.178	0.000247216	Down
Hnrnpa3	9.17414e-07	-0.422096	0.8	0.881	0.0190694	Down
Eps15	9.51219e-08	-0.424603	0.299	0.525	0.0019772	Down
Tomm7	1.46297e-06	-0.425167	0.632	0.832	0.0304093	Down
Synm	1.45106e-07	-0.42754	0.049	0.188	0.00301618	Down
Mmd	4.51918e-07	-0.430027	0.213	0.426	0.00939357	Down
Dock4	4.83762e-08	-0.432463	0.144	0.356	0.00100555	Down
Sox18	4.7044e-15	-0.43348	0.034	0.248	9.77856e-11	Down
Aass	4.09137e-08	-0.441257	0.107	0.307	0.000850432	Down
Samd9l	2.40544e-06	-0.441828	0.262	0.455	0.0499996	Down
Lcorl	8.5893e-07	-0.44276	0.136	0.317	0.0178537	Down
Cav2	3.51998e-10	-0.445958	0.153	0.416	7.31662e-06	Down
Cers2	3.08154e-07	-0.449205	0.325	0.525	0.0064053	Down
Rc3h2	8.46946e-09	-0.45	0.333	0.574	0.000176046	Down
Kmt2c	1.01178e-06	-0.450574	0.314	0.525	0.0210308	Down
Efcab14	1.69354e-06	-0.451565	0.277	0.455	0.0352019	Down
Lratd1	9.3728e-13	-0.454831	0.054	0.267	1.94823e-08	Down
Dapk2	1.9287e-13	-0.458716	0.069	0.307	4.009e-09	Down
Yipf4	4.58137e-09	-0.459111	0.333	0.574	9.52284e-05	Down
Sult1a1	5.38699e-07	-0.461217	0.228	0.436	0.0111974	Down
Tax1bp1	2.25839e-08	-0.464575	0.707	0.832	0.000469429	Down
Nr1h4	1.30649e-06	-0.466169	0.105	0.267	0.0271567	Down
Trio	1.04476e-07	-0.470112	0.29	0.495	0.00217164	Down
Tnfsf10	4.5617e-16	-0.470344	0.05	0.307	9.48195e-12	Down
Fam43a	2.5398e-09	-0.473433	0.114	0.337	5.27922e-05	Down
Ephb1	3.00347e-18	-0.47431	0.022	0.238	6.24301e-14	Down
Arap3	2.03902e-07	-0.474657	0.181	0.406	0.0042383	Down
Dennd1b	3.6654e-07	-0.478212	0.209	0.416	0.0076189	Down
Tnfrsf21	1.14346e-10	-0.481881	0.086	0.307	2.3768e-06	Down
Bco1	4.72922e-18	-0.484664	0.022	0.238	9.83016e-14	Down
Npy1r	1.47323e-11	-0.485103	0.011	0.139	3.06226e-07	Down
Nt5e	5.23641e-08	-0.487207	0.06	0.218	0.00108844	Down
Sypl	7.55636e-07	-0.488313	0.482	0.663	0.0157066	Down
Gcc2	2.3276e-06	-0.488672	0.342	0.525	0.0483816	Down
Hotairm1	2.88905e-08	-0.489108	0.2	0.416	0.000600517	Down
Gpat2	1.31639e-13	-0.492557	0.03	0.218	2.73624e-09	Down
Tob1	1.24383e-08	-0.492796	0.211	0.446	0.000258543	Down
Nfkb1	1.28543e-06	-0.492971	0.391	0.584	0.026719	Down
Prxl2c	1.31447e-06	-0.493151	0.258	0.446	0.0273226	Down
Nes	6.10472e-09	-0.493234	0.075	0.257	0.000126893	Down
Wfdc2	1.56872e-11	-0.493892	0.024	0.178	3.26074e-07	Down
Mat2b	4.3396e-07	-0.495869	0.383	0.564	0.00902029	Down
Nfe2l1	1.49043e-07	-0.496382	0.529	0.733	0.003098	Down
Tle1	3.9814e-08	-0.496623	0.228	0.465	0.000827574	Down
Epn2	7.252e-07	-0.497099	0.29	0.485	0.015074	Down
Phactr2	7.4139e-07	-0.497671	0.366	0.564	0.0154105	Down
Amotl2	7.53769e-07	-0.499791	0.361	0.545	0.0156678	Down
Ginm1	2.34821e-06	-0.501149	0.256	0.436	0.0488098	Down
Mcam	2.74472e-14	-0.501988	0.049	0.277	5.70518e-10	Down
Zfp950	4.73104e-07	-0.505528	0.226	0.416	0.00983394	Down
Trim56	1.92057e-06	-0.508067	0.286	0.485	0.039921	Down
Notch1	9.09866e-07	-0.50927	0.258	0.485	0.0189125	Down
Smim10l1	1.5347e-07	-0.510909	0.394	0.584	0.00319002	Down
Ets2	2.61838e-08	-0.511706	0.372	0.614	0.000544256	Down
mt-Atp8	1.27415e-06	-0.512438	0.426	0.594	0.0264844	Down
Rxra	1.74894e-06	-0.512883	0.234	0.426	0.0363535	Down
Adgrg3	1.08248e-10	-0.514904	0.082	0.307	2.25004e-06	Down
Celf1	6.37291e-08	-0.515208	0.482	0.673	0.00132467	Down
Tut7	2.24548e-06	-0.516791	0.578	0.693	0.0466746	Down
Sod2	9.90389e-08	-0.517235	0.441	0.644	0.00205862	Down
Asah2	3.06362e-08	-0.517725	0.176	0.386	0.000636803	Down
Mtus1	8.56162e-08	-0.517954	0.265	0.495	0.00177962	Down
mt-Co3	1.48969e-07	-0.518519	0.989	1	0.00309647	Down
Son	8.78102e-07	-0.52101	0.774	0.891	0.0182522	Down
Rerg	2.28332e-12	-0.521477	0.049	0.248	4.74612e-08	Down
Ednra	2.1771e-06	-0.52734	0.123	0.287	0.0452532	Down
Laptm4a	2.50455e-07	-0.527856	0.809	0.921	0.00520595	Down
Chst4	1.97024e-07	-0.528272	0.06	0.208	0.00409534	Down
Camk2n1	7.33614e-10	-0.529045	0.204	0.455	1.52489e-05	Down
Slco2a1	4.17227e-07	-0.529316	0.245	0.495	0.00867249	Down
Serpina1d	1.63912e-06	-0.531037	0.06	0.198	0.0340708	Down
Strn3	9.5341e-08	-0.53132	0.477	0.683	0.00198176	Down
Tap2	1.57977e-09	-0.531415	0.185	0.416	3.28372e-05	Down
Plet1	1.03867e-12	-0.531875	0.017	0.168	2.15898e-08	Down
Xiap	6.67335e-08	-0.532017	0.469	0.663	0.00138712	Down
Nktr	6.59552e-07	-0.533351	0.559	0.733	0.0137095	Down
Esam	5.87907e-08	-0.536595	0.374	0.634	0.00122202	Down
Nr1h5	1.51385e-20	-0.541417	0.024	0.267	3.14669e-16	Down
Dennd2a	3.40355e-07	-0.544891	0.155	0.337	0.00707461	Down
Ogt	1.29349e-06	-0.545235	0.432	0.614	0.0268866	Down
Gm20559	1.722e-07	-0.545797	0.191	0.386	0.00357935	Down
Pear1	1.85008e-07	-0.546919	0.297	0.495	0.00384558	Down
Fcho2	1.43835e-06	-0.549896	0.385	0.564	0.0298975	Down
Car8	2.58873e-07	-0.551255	0.15	0.366	0.00538094	Down
Tmem30a	6.89001e-07	-0.551861	0.544	0.683	0.0143216	Down
Mapt	1.33883e-13	-0.552626	0.06	0.287	2.78289e-09	Down
Psmb9	7.32111e-08	-0.552929	0.254	0.475	0.00152177	Down
Apold1	1.34571e-08	-0.553107	0.095	0.297	0.00027972	Down
Plscr4	7.40691e-07	-0.55879	0.323	0.515	0.015396	Down
Lbp	8.69285e-07	-0.559419	0.269	0.495	0.018069	Down
Tasor	2.32832e-10	-0.559691	0.381	0.634	4.83964e-06	Down
Atrnl1	1.50413e-09	-0.559825	0.14	0.366	3.12649e-05	Down
Ccbe1	1.14477e-06	-0.562239	0.131	0.307	0.0237953	Down
Ano1	1.59816e-12	-0.56674	0.097	0.347	3.32193e-08	Down
Casp4	1.11934e-07	-0.567782	0.219	0.416	0.00232667	Down
Ubl3	3.30365e-07	-0.570218	0.441	0.634	0.00686697	Down
Sp100	1.08125e-06	-0.570418	0.426	0.614	0.022475	Down
Tmem109	1.0027e-07	-0.571103	0.372	0.584	0.00208421	Down
Thrsp	3.63096e-17	-0.571369	0.013	0.198	7.54732e-13	Down
Cracr2b	2.08097e-09	-0.573764	0.144	0.376	4.32551e-05	Down
Ralgapa2	1.11349e-11	-0.575998	0.157	0.446	2.3145e-07	Down
Tnrc6b	4.498e-09	-0.578164	0.499	0.693	9.34955e-05	Down
Mmrn2	9.31173e-07	-0.58107	0.207	0.416	0.0193554	Down
Matr3	9.06092e-08	-0.581585	0.507	0.673	0.0018834	Down
Erg	9.97046e-13	-0.582127	0.105	0.376	2.07246e-08	Down
Fzd4	2.24389e-11	-0.58399	0.262	0.574	4.66414e-07	Down
Herc1	8.74035e-10	-0.584012	0.402	0.644	1.81677e-05	Down
Gls	2.16607e-06	-0.585186	0.482	0.624	0.0450239	Down
Igfbp7	1.60122e-06	-0.586479	0.864	0.941	0.0332829	Down
Thsd4	2.21403e-08	-0.587861	0.125	0.327	0.000460209	Down
Npr1	6.84446e-12	-0.589089	0.239	0.545	1.42269e-07	Down
Gbp7	2.30867e-09	-0.591497	0.331	0.584	4.79881e-05	Down
Tm4sf5	9.46547e-08	-0.59164	0.052	0.198	0.00196749	Down
Rock2	3.61848e-07	-0.592523	0.604	0.772	0.00752137	Down
Aard	1.39743e-16	-0.593133	0.021	0.218	2.9047e-12	Down
Esyt2	7.30588e-09	-0.59339	0.454	0.683	0.00015186	Down
Macf1	8.8229e-08	-0.594166	0.71	0.851	0.00183393	Down
Dpp4	1.71794e-09	-0.594786	0.269	0.554	3.5709e-05	Down
Klf7	6.94085e-07	-0.594963	0.479	0.653	0.0144272	Down
Ephb4	7.71361e-11	-0.596356	0.174	0.436	1.60335e-06	Down
Mef2a	5.99189e-09	-0.597871	0.57	0.752	0.000124547	Down
Stim1	5.82258e-12	-0.60104	0.297	0.594	1.21028e-07	Down
Bace2	1.38876e-12	-0.603118	0.196	0.495	2.88668e-08	Down
Ankrd12	1.32626e-06	-0.606412	0.417	0.614	0.0275676	Down
Acta2	1.82425e-09	-0.607926	0.544	0.178	3.79188e-05	Down
Lnpep	1.06563e-07	-0.608105	0.449	0.653	0.00221501	Down
Acvr2a	1.03146e-14	-0.610618	0.116	0.406	2.144e-10	Down
Arrb1	3.90827e-11	-0.610926	0.181	0.465	8.12372e-07	Down
Asap1	1.04948e-06	-0.611149	0.434	0.614	0.0218145	Down
Msrb3	7.33468e-09	-0.611183	0.376	0.594	0.000152459	Down
Dock9	6.09961e-16	-0.615343	0.097	0.386	1.26787e-11	Down
Vezf1	1.14677e-09	-0.617009	0.394	0.624	2.38367e-05	Down
Itpr1	5.16949e-08	-0.617869	0.378	0.594	0.00107453	Down
Mbnl1	2.04646e-11	-0.619243	0.69	0.842	4.25378e-07	Down
Ddx17	2.81546e-09	-0.619532	0.52	0.743	5.85221e-05	Down
Msi2	2.63682e-07	-0.621129	0.336	0.525	0.0054809	Down
Ddr2	2.37165e-07	-0.62661	0.321	0.505	0.00492971	Down
Rtn4rl1	9.51645e-09	-0.630193	0.056	0.218	0.000197809	Down
mt-Co2	2.36441e-11	-0.631278	0.989	0.98	4.91466e-07	Down
Gm26917	1.40346e-08	-0.633005	0.43	0.673	0.000291724	Down
Adra2b	6.61662e-24	-0.633086	0.019	0.277	1.37533e-19	Down
Klf3	1.93237e-08	-0.633439	0.516	0.723	0.000401663	Down
Dazap2	1.05322e-10	-0.633771	0.561	0.752	2.18922e-06	Down
Pggt1b	2.18002e-10	-0.634652	0.265	0.505	4.53139e-06	Down
Lars2	6.57085e-10	-0.6411	0.897	0.97	1.36582e-05	Down
Rsrp1	8.64263e-08	-0.641565	0.68	0.822	0.00179646	Down
Fhl1	9.14932e-09	-0.641656	0.222	0.455	0.000190178	Down
Tns2	7.76946e-13	-0.642604	0.301	0.614	1.61496e-08	Down
Rassf3	4.17427e-10	-0.646472	0.185	0.446	8.67663e-06	Down
Itga8	7.29418e-08	-0.647083	0.125	0.327	0.00151617	Down
Bmp10	5.78391e-20	-0.650497	0.017	0.238	1.20224e-15	Down
Rapgef5	1.04726e-10	-0.651885	0.312	0.644	2.17684e-06	Down
Nfat5	2.37242e-09	-0.653703	0.452	0.673	4.93131e-05	Down
Rbms1	9.65163e-07	-0.653812	0.712	0.772	0.0200619	Down
Spint2	2.76256e-12	-0.656843	0.125	0.396	5.74226e-08	Down
Slco2b1	3.5035e-16	-0.659344	0.034	0.257	7.28237e-12	Down
Nbeal1	1.40653e-09	-0.661044	0.439	0.673	2.92362e-05	Down
Lims1	3.67301e-09	-0.663882	0.505	0.743	7.63472e-05	Down
Nav2	2.05018e-08	-0.6642	0.15	0.347	0.00042615	Down
Ldb1	7.66513e-12	-0.665625	0.222	0.485	1.59327e-07	Down
Bst1	2.31072e-10	-0.667555	0.054	0.238	4.80307e-06	Down
Qpct	1.77146e-10	-0.668905	0.075	0.277	3.68217e-06	Down
Kcnj8	2.11218e-13	-0.67195	0.14	0.436	4.39037e-09	Down
Pla2r1	2.4894e-10	-0.672335	0.138	0.376	5.17447e-06	Down
Tef	1.75615e-07	-0.672397	0.211	0.406	0.00365034	Down
Arl4d	9.57841e-09	-0.674043	0.164	0.396	0.000199097	Down
Ptprk	1.23915e-11	-0.675683	0.215	0.495	2.5757e-07	Down
Ntm	7.97336e-20	-0.676181	0.015	0.228	1.65734e-15	Down
Cygb	1.12401e-08	-0.677785	0.338	0.644	0.000233638	Down
Art4	6.39837e-10	-0.679744	0.084	0.287	1.32996e-05	Down
Vps13a	6.82183e-10	-0.679836	0.202	0.446	1.41799e-05	Down
Arhgap24	1.4603e-07	-0.679855	0.118	0.297	0.00303538	Down
Prex2	1.52051e-12	-0.681303	0.157	0.446	3.16053e-08	Down
Bmpr2	5.75947e-09	-0.683107	0.572	0.762	0.000119716	Down
Ccnd1	1.18712e-07	-0.684614	0.29	0.535	0.00246755	Down
Gdf10	6.02689e-10	-0.685914	0.125	0.356	1.25275e-05	Down
mt-Atp6	1.49498e-14	-0.689054	0.989	1	3.10747e-10	Down
Nr1d2	1.21772e-12	-0.694336	0.204	0.475	2.53116e-08	Down
Rhoj	1.25711e-09	-0.694787	0.52	0.743	2.61302e-05	Down
Aldh2	3.60975e-10	-0.703137	0.693	0.871	7.50324e-06	Down
Sema6a	2.95711e-10	-0.703966	0.269	0.545	6.14666e-06	Down
Reck	1.22439e-15	-0.705512	0.045	0.277	2.54501e-11	Down
Ctdspl	1.18668e-11	-0.70604	0.344	0.614	2.46663e-07	Down
Mup11	3.48108e-30	-0.706933	0.002	0.248	7.23578e-26	Down
Clec2d	8.2496e-10	-0.712193	0.321	0.564	1.71476e-05	Down
Id2	1.0761e-07	-0.713921	0.422	0.663	0.00223679	Down
Irgm2	2.35503e-07	-0.714997	0.181	0.366	0.00489517	Down
Ifnar2	2.07673e-09	-0.716417	0.626	0.792	4.31668e-05	Down
Actr2	8.67771e-08	-0.717837	0.484	0.663	0.00180375	Down
Pnisr	1.20282e-10	-0.720147	0.396	0.653	2.50018e-06	Down
Dpysl2	1.01055e-08	-0.721116	0.381	0.604	0.000210054	Down
Cyp4b1	1.69264e-09	-0.722559	0.176	0.436	3.51831e-05	Down
Tcf21	1.40823e-07	-0.723286	0.125	0.317	0.00292716	Down
Rtn1	5.1384e-15	-0.728425	0.052	0.287	1.06807e-10	Down
Smad6	7.56643e-15	-0.730006	0.107	0.386	1.57276e-10	Down
Sptbn1	7.99047e-10	-0.731153	0.809	0.881	1.6609e-05	Down
Pkd2	1.77824e-10	-0.733778	0.351	0.584	3.69626e-06	Down
Gpc4	3.93009e-08	-0.734648	0.161	0.356	0.000816909	Down
Ccnd2	1.01907e-06	-0.735008	0.421	0.614	0.0211824	Down
Jup	2.74871e-11	-0.737686	0.338	0.604	5.71347e-07	Down
Fxyd3	1.11004e-10	-0.739261	0.017	0.149	2.30733e-06	Down
Hexim1	1.77927e-07	-0.744928	0.34	0.525	0.00369838	Down
1700025G04Rik	1.64769e-12	-0.745333	0.333	0.624	3.42489e-08	Down
Ngf	1.74196e-13	-0.74562	0.073	0.307	3.62084e-09	Down
Zbtb20	1.64214e-09	-0.746194	0.727	0.861	3.41335e-05	Down
Prph	1.04924e-08	-0.746734	0.024	0.149	0.000218095	Down
Itga9	2.12233e-08	-0.746794	0.318	0.554	0.000441148	Down
Myct1	1.77132e-15	-0.747078	0.095	0.386	3.68186e-11	Down
Gstm1	9.12916e-11	-0.755252	0.462	0.703	1.89759e-06	Down
Hnrnph1	5.42261e-13	-0.757186	0.572	0.822	1.12714e-08	Down
Crip2	9.89983e-13	-0.757362	0.677	0.901	2.05778e-08	Down
Serpina1c	1.13649e-08	-0.758853	0.232	0.465	0.000236231	Down
G0s2	4.73626e-07	-0.760614	0.228	0.446	0.0098448	Down
Mgll	1.0494e-12	-0.761438	0.407	0.733	2.18129e-08	Down
Fendrr	1.53e-19	-0.764268	0.071	0.376	3.18025e-15	Down
Nr1d1	9.67213e-13	-0.766491	0.172	0.446	2.01045e-08	Down
Ppfibp2	2.51239e-13	-0.76744	0.125	0.396	5.22226e-09	Down
Fus	9.60576e-10	-0.771244	0.778	0.871	1.99665e-05	Down
Plk2	3.14011e-11	-0.771935	0.178	0.436	6.52704e-07	Down
Fbln5	7.89126e-08	-0.773213	0.196	0.396	0.00164028	Down
AW112010	8.56722e-12	-0.776898	0.346	0.703	1.78078e-07	Down
Tgm2	5.78913e-11	-0.777202	0.535	0.782	1.20333e-06	Down
Ttr	3.68657e-08	-0.778024	0.299	0.554	0.000766291	Down
mt-Nd1	5.24386e-11	-0.782326	0.964	0.99	1.08999e-06	Down
AU021092	8.52386e-14	-0.783699	0.052	0.277	1.77177e-09	Down
Cdc42ep3	5.43519e-11	-0.785019	0.262	0.545	1.12976e-06	Down
Cd47	1.0477e-10	-0.78673	0.794	0.871	2.17775e-06	Down
Podn	1.44175e-12	-0.78966	0.164	0.455	2.99683e-08	Down
Per3	1.18424e-14	-0.791119	0.071	0.317	2.46157e-10	Down
mt-Co1	8.877e-15	-0.791981	0.989	0.99	1.84517e-10	Down
Tgfbr3	2.31093e-10	-0.795248	0.436	0.663	4.80351e-06	Down
Cped1	8.82095e-10	-0.808444	0.183	0.426	1.83352e-05	Down
Nfia	3.63545e-15	-0.81386	0.632	0.851	7.55665e-11	Down
Hlf	3.04232e-33	-0.814156	0.013	0.327	6.32376e-29	Down
Hand2os1	8.06944e-08	-0.816751	0.232	0.446	0.00167731	Down
Csf1	2.19393e-11	-0.822138	0.273	0.545	4.56031e-07	Down
Man1a	3.20428e-10	-0.82318	0.393	0.634	6.66042e-06	Down
Spry1	8.46381e-18	-0.825274	0.065	0.347	1.75929e-13	Down
Mef2c	4.8613e-07	-0.830266	0.378	0.574	0.0101047	Down
Sqor	2.7061e-19	-0.831282	0.178	0.545	5.62489e-15	Down
Hmcn1	8.19542e-20	-0.831775	0.103	0.446	1.7035e-15	Down
Tmem47	5.403e-09	-0.836732	0.234	0.465	0.000112307	Down
Enpp6	4.03603e-12	-0.839986	0.095	0.347	8.38928e-08	Down
Ltbp1	8.61787e-08	-0.84119	0.282	0.485	0.00179131	Down
H2-Q6	6.88231e-15	-0.843599	0.144	0.455	1.43056e-10	Down
Slc29a1	1.28935e-07	-0.843909	0.456	0.644	0.00268004	Down
Syne2	1.73588e-06	-0.85112	0.486	0.653	0.036082	Down
Bambi	1.81927e-06	-0.85829	0.2	0.376	0.0378153	Down
Ets1	9.30631e-08	-0.861993	0.467	0.653	0.00193441	Down
Clec14a	7.76611e-09	-0.862485	0.204	0.446	0.000161426	Down
Il6st	1.95304e-11	-0.863877	0.682	0.832	4.05959e-07	Down
Sorbs1	2.30622e-13	-0.865742	0.196	0.495	4.79372e-09	Down
Tcf4	5.35667e-07	-0.86685	0.632	0.703	0.0111344	Down
Clic4	2.33853e-15	-0.870875	0.656	0.901	4.86087e-11	Down
Unc45b	4.62309e-22	-0.872631	0.086	0.446	9.60956e-18	Down
Chst15	3.01585e-09	-0.87448	0.372	0.584	6.26874e-05	Down
Ece1	2.68911e-08	-0.87994	0.359	0.564	0.000558959	Down
H2-Q4	1.57557e-11	-0.88192	0.346	0.604	3.27498e-07	Down
Tmem204	6.64833e-09	-0.885343	0.243	0.485	0.000138192	Down
Slco3a1	2.06364e-18	-0.893228	0.146	0.505	4.28948e-14	Down
Eif4a2	2.89964e-18	-0.915304	0.579	0.871	6.0272e-14	Down
Pde3a	1.68718e-13	-0.918258	0.185	0.465	3.50697e-09	Down
Rbpms	2.64042e-11	-0.919636	0.621	0.832	5.48837e-07	Down
Gucy1b1	2.38685e-17	-0.932325	0.135	0.465	4.9613e-13	Down
Alb	1.13594e-10	-0.932382	0.636	0.881	2.36117e-06	Down
mt-Nd4	8.6713e-19	-0.940223	0.964	0.97	1.80242e-14	Down
Id3	7.24424e-11	-0.940453	0.77	0.921	1.50579e-06	Down
Malat1	6.98967e-13	-0.947172	0.976	0.97	1.45287e-08	Down
Slc43a3	5.1521e-09	-0.947273	0.568	0.733	0.000107092	Down
Wfdc1	1.57001e-16	-0.948935	0.129	0.446	3.26343e-12	Down
Aqp1	2.10272e-07	-0.96119	0.563	0.772	0.00437071	Down
Arhgef12	7.84909e-12	-0.968121	0.675	0.851	1.63151e-07	Down
Adamtsl2	3.46263e-11	-0.97097	0.097	0.327	7.19743e-07	Down
Srsf5	3.06352e-18	-0.971516	0.622	0.851	6.36783e-14	Down
H2-T23	3.75413e-18	-0.980036	0.394	0.762	7.80334e-14	Down
Bcam	5.59673e-07	-0.980189	0.2	0.386	0.0116334	Down
Clec3b	1.88174e-14	-0.983063	0.05	0.277	3.91139e-10	Down
Hand2	6.41314e-09	-0.987101	0.381	0.584	0.000133304	Down
Papss2	9.81761e-10	-0.990972	0.185	0.416	2.04069e-05	Down
Tmem176a	4.07559e-12	-0.995191	0.662	0.861	8.47152e-08	Down
Zfp36l1	3.12673e-16	-0.995689	0.705	0.901	6.49921e-12	Down
Cd200	1.74483e-07	-0.999856	0.191	0.386	0.0036268	Down
Dbp	4.1931e-18	-1.01291	0.11	0.426	8.71579e-14	Down
Mylip	7.1199e-09	-1.01578	0.37	0.614	0.000147994	Down
mt-Nd2	1.91388e-21	-1.01916	0.97	0.98	3.97819e-17	Down
Slmap	7.25999e-15	-1.02532	0.314	0.614	1.50906e-10	Down
Rbms3	1.61446e-11	-1.02875	0.406	0.644	3.35581e-07	Down
Btg2	3.22845e-09	-1.03313	0.585	0.733	6.71066e-05	Down
Gm42418	2.36405e-19	-1.04156	0.998	1	4.91392e-15	Down
Fmo2	1.11348e-06	-1.04673	0.153	0.337	0.0231447	Down
Slfn5	8.71597e-16	-1.05145	0.316	0.663	1.8117e-11	Down
Tnfrsf11b	7.24696e-23	-1.05278	0.09	0.455	1.50635e-18	Down
Sema3d	6.44853e-12	-1.06023	0.236	0.505	1.34039e-07	Down
Ms4a4d	2.25306e-09	-1.06168	0.133	0.347	4.68321e-05	Down
Ednrb	5.15225e-21	-1.06498	0.101	0.465	1.07095e-16	Down
Ccn1	1.38237e-07	-1.0712	0.273	0.475	0.00287339	Down
Txnip	5.37369e-18	-1.07257	0.637	0.871	1.11698e-13	Down
mt-Nd3	1.20643e-18	-1.07388	0.778	0.941	2.5077e-14	Down
Zfp36l2	6.50501e-13	-1.07939	0.559	0.802	1.35213e-08	Down
Id1	1.20129e-11	-1.0839	0.32	0.584	2.49701e-07	Down
Gm13889	9.81944e-18	-1.08598	0.093	0.406	2.04107e-13	Down
Ramp1	1.50528e-16	-1.08898	0.148	0.485	3.12887e-12	Down
Zfp36	1.4748e-11	-1.09269	0.462	0.723	3.06551e-07	Down
Tns1	1.62127e-08	-1.09336	0.529	0.644	0.000336997	Down
Ntn1	2.59945e-27	-1.10376	0.08	0.475	5.40322e-23	Down
Hhip	9.66449e-27	-1.10606	0.022	0.317	2.00886e-22	Down
Foxf1	2.37158e-15	-1.10773	0.114	0.396	4.92958e-11	Down
Gas6	3.20396e-09	-1.10955	0.529	0.733	6.65975e-05	Down
Nfib	1.70529e-18	-1.12541	0.71	0.911	3.54461e-14	Down
Actn4	7.55324e-15	-1.14034	0.628	0.861	1.57002e-10	Down
Crim1	1.84688e-16	-1.14058	0.385	0.723	3.83893e-12	Down
mt-Nd4l	1.51776e-19	-1.14073	0.607	0.881	3.15481e-15	Down
Ppp1r14a	7.75247e-20	-1.1408	0.077	0.396	1.61143e-15	Down
Serinc3	2.1269e-13	-1.1469	0.793	0.871	4.42096e-09	Down
Aplp2	3.09326e-23	-1.1555	0.688	0.921	6.42964e-19	Down
Hsd11b1	8.44628e-15	-1.15584	0.086	0.356	1.75564e-10	Down
Abi3bp	2.02258e-16	-1.15706	0.239	0.574	4.20412e-12	Down
Calcrl	2.6108e-12	-1.15976	0.254	0.545	5.42682e-08	Down
Apoa2	4.76545e-18	-1.1608	0.295	0.693	9.90545e-14	Down
Sept4	1.34399e-10	-1.16809	0.264	0.515	2.79361e-06	Down
Cldn5	1.13949e-06	-1.17668	0.207	0.406	0.0236854	Down
Raph1	2.88994e-11	-1.19104	0.542	0.733	6.00703e-07	Down
C1s1	3.7805e-08	-1.20096	0.531	0.752	0.000785816	Down
H2-K1	3.32309e-20	-1.2113	0.879	0.941	6.90737e-16	Down
mt-Nd5	1.98629e-24	-1.22244	0.735	0.97	4.1287e-20	Down
Eng	5.51389e-07	-1.22599	0.535	0.614	0.0114612	Down
H2-Q7	3.64522e-19	-1.22956	0.288	0.713	7.57695e-15	Down
Hgf	2.77216e-07	-1.2306	0.254	0.455	0.00576222	Down
Hs3st3b1	4.15285e-11	-1.23886	0.183	0.436	8.63211e-07	Down
Mup20	1.873e-42	-1.254	0.034	0.485	3.89321e-38	Down
H2-D1	4.21209e-21	-1.27722	0.882	0.921	8.75525e-17	Down
Ltbp4	4.14503e-19	-1.2864	0.454	0.762	8.61586e-15	Down
Pam	7.62952e-08	-1.29096	0.484	0.624	0.00158587	Down
Agtr1a	2.88802e-21	-1.29621	0.079	0.406	6.00304e-17	Down
Itga1	2.20119e-10	-1.30231	0.475	0.653	4.57539e-06	Down
Lhx2	5.69057e-18	-1.30484	0.088	0.386	1.18284e-13	Down
Cp	1.28568e-18	-1.31371	0.26	0.653	2.67242e-14	Down
Chil1	5.5545e-27	-1.33613	0.015	0.287	1.15456e-22	Down
Fgfr2	9.29516e-11	-1.33982	0.193	0.436	1.93209e-06	Down
Epas1	1.94242e-22	-1.34781	0.303	0.733	4.03752e-18	Down
Nr2f2	1.03142e-20	-1.35207	0.465	0.802	2.14391e-16	Down
Fabp1	1.91233e-31	-1.35211	0.12	0.604	3.97496e-27	Down
Nrxn1	5.02064e-29	-1.35401	0.03	0.366	1.04359e-24	Down
C1ra	8.92438e-15	-1.37439	0.477	0.743	1.85502e-10	Down
Slc39a8	6.1353e-16	-1.37924	0.204	0.545	1.27528e-11	Down
Iigp1	7.61521e-08	-1.38028	0.467	0.644	0.0015829	Down
Dcn	9.65435e-08	-1.38714	0.905	0.842	0.00200675	Down
Ank3	3.03349e-21	-1.39215	0.075	0.396	6.30542e-17	Down
Arvcf	6.78863e-22	-1.3956	0.077	0.406	1.41108e-17	Down
Efemp1	3.51278e-19	-1.45789	0.295	0.663	7.30166e-15	Down
Pth1r	4.45501e-16	-1.4598	0.131	0.426	9.26019e-12	Down
Bmp5	4.49139e-24	-1.47212	0.056	0.386	9.33581e-20	Down
Gdf2	6.78648e-17	-1.48924	0.148	0.465	1.41064e-12	Down
Sod3	1.14466e-13	-1.50232	0.241	0.525	2.3793e-09	Down
Ifitm1	6.78352e-07	-1.51174	0.378	0.545	0.0141002	Down
Rspo3	4.40185e-10	-1.51998	0.219	0.465	9.14968e-06	Down
Mup3	2.70637e-46	-1.52006	0.093	0.663	5.62545e-42	Down
Muc16	1.22694e-07	-1.53872	0.133	0.317	0.00255032	Down
Cfh	5.32924e-20	-1.55594	0.579	0.832	1.10774e-15	Down
B2m	1.4035e-33	-1.56345	0.907	0.96	2.91732e-29	Down
Lgals2	1.17924e-17	-1.6605	0.032	0.257	2.45116e-13	Down
Mustn1	2.98754e-21	-1.66585	0.252	0.663	6.2099e-17	Down
Steap4	1.77448e-15	-1.69255	0.323	0.624	3.68843e-11	Down
Masp1	8.80865e-12	-1.7503	0.241	0.495	1.83097e-07	Down
Cmah	7.69563e-24	-1.75251	0.041	0.347	1.59961e-19	Down
Lrat	1.31715e-17	-1.78741	0.11	0.426	2.73783e-13	Down
Colec10	4.50891e-36	-1.8093	0.032	0.426	9.37223e-32	Down
Ecm1	1.18823e-06	-1.87422	0.677	0.782	0.0246986	Down
Angptl6	5.91049e-28	-2.0013	0.069	0.455	1.22855e-23	Down
Vipr1	2.66638e-36	-2.01212	0.043	0.465	5.54233e-32	Down
Rgs5	2.35182e-38	-2.02388	0.032	0.455	4.8885e-34	Down
Col14a1	2.12522e-29	-2.128	0.249	0.733	4.41749e-25	Down
Igfbp5	6.12841e-09	-2.16263	0.224	0.446	0.000127385	Down
Abcc9	2.35243e-19	-2.19771	0.135	0.475	4.88976e-15	Down
Prelp	1.19425e-29	-2.223	0.256	0.733	2.48237e-25	Down
Plvap	2.85824e-29	-2.28654	0.161	0.634	5.94113e-25	Down
Tmem56	5.97006e-32	-2.39064	0.045	0.436	1.24094e-27	Down
Colec11	6.76238e-27	-2.42737	0.079	0.465	1.40563e-22	Down
Reln	6.24139e-36	-2.51245	0.065	0.515	1.29734e-31	Down
Prg4	1.10492e-10	-2.56714	0.093	0.307	2.29669e-06	Down
Rarres2	8.53731e-34	-2.57445	0.389	0.851	1.77457e-29	Down
Saa3	1.63342e-10	-2.9564	0.079	0.287	3.39524e-06	Down

## Sheet: Table S6
Supplementary Table S6 | The GO analysis for up-regulated DEGs of HSC cells after GLY treatment
Description	GeneRatio	p.adjust	Count	Genes
collagen biosynthetic process	8/326	0.000142132	8	Col1a1/Prdx5/Fn1/Vim/Serpinh1/Col5a1/Creb3l1/Wnt4
collagen fibril organization	12/326	3.41e-09	12	Col1a1/Col3a1/Col1a2/Lox/Col5a2/Serpinh1/Col5a1/Fkbp10/Anxa2/Dpt/Aebp1/Loxl1
collagen metabolic process	16/326	9.04e-10	16	Col1a1/Col1a2/Prdx5/Fn1/Vim/Ctsb/Serpinh1/Col5a1/Mmp19/Mmp2/Mmp14/Ctss/Mmp23/Mfap4/Creb3l1/Wnt4
extracellular structure organization	26/326	5.9e-11	26	Col1a1/Col3a1/Col1a2/Fbln2/Lox/Ccdc80/Col5a2/Fn1/Serpinh1/Col5a1/Fkbp10/Mmp19/Mmp2/Lgals3/Anxa2/Col5a3/Mmp14/Ctss/Mmp23/Mfap4/Creb3l1/Dpt/Aebp1/Col15a1/Prdx4/Loxl1
extracellular matrix organization	26/326	5.9e-11	26	Col1a1/Col3a1/Col1a2/Fbln2/Lox/Ccdc80/Col5a2/Fn1/Serpinh1/Col5a1/Fkbp10/Mmp19/Mmp2/Lgals3/Anxa2/Col5a3/Mmp14/Ctss/Mmp23/Mfap4/Creb3l1/Dpt/Aebp1/Col15a1/Prdx4/Loxl1

## Sheet: Table S7
Supplementary Table S7 | The cell number for Hepatocyte cell subtypes
	CON1	CON2	CON3	GLY1	GLY2	GLY3
Hep1	110	124	215	58	150	76
Hep2	354	188	281	147	64	153
Hep3	3	4	21	4	5	7

## Sheet: Table S8
Supplementary Table S8 | The differentially expressed genes for Hepatocyte cell subtypes
	p_val	avg_log2FC	pct.1	pct.2	p_val_adj	cluster	gene
Apoe	3.78746e-188	1.77436	0.992	0.95	7.87261e-184	Hep1	Apoe
Kng1	1.74334e-126	2.2489	0.78	0.335	3.62371e-122	Hep1	Kng1
Apoa1	9.51429e-124	1.79524	0.981	0.855	1.97764e-119	Hep1	Apoa1
Apob	7.36688e-110	2.25865	0.7	0.258	1.53128e-105	Hep1	Apob
Serpina3k	5.31266e-106	1.61941	0.93	0.805	1.10429e-101	Hep1	Serpina3k
Fga	2.65905e-100	2.13041	0.677	0.267	5.5271e-96	Hep1	Fga
Alb	1.5262e-99	1.43304	0.997	0.993	3.17237e-95	Hep1	Alb
Vtn	6.22016e-97	1.94903	0.724	0.346	1.29292e-92	Hep1	Vtn
Fgb	9.23127e-97	1.74466	0.903	0.667	1.91881e-92	Hep1	Fgb
Ambp	1.44304e-93	1.91531	0.76	0.417	2.9995e-89	Hep1	Ambp
Cyp3a11	3.91501e-92	2.0211	0.681	0.257	8.13773e-88	Hep1	Cyp3a11
Ces1c	2.75928e-90	1.88627	0.641	0.241	5.73544e-86	Hep1	Ces1c
H2-K1	2.43531e-88	1.62149	0.718	0.334	5.06204e-84	Hep1	H2-K1
Mug1	2.13733e-87	2.02971	0.641	0.253	4.44265e-83	Hep1	Mug1
Fgg	8.35343e-87	1.54285	0.858	0.63	1.73634e-82	Hep1	Fgg
Clu	5.68592e-84	1.81789	0.596	0.219	1.18188e-79	Hep1	Clu
Pzp	1.16462e-80	1.95598	0.61	0.236	2.42079e-76	Hep1	Pzp
Hspa5	1.91727e-80	1.64504	0.602	0.216	3.98524e-76	Hep1	Hspa5
Itih4	1.70951e-79	1.90826	0.664	0.31	3.55338e-75	Hep1	Itih4
C3	4.96819e-77	1.6035	0.836	0.558	1.03269e-72	Hep1	C3
Cfh	1.18717e-74	1.6328	0.488	0.127	2.46764e-70	Hep1	Cfh
Neat1	1.3931e-74	2.39712	0.46	0.115	2.8957e-70	Hep1	Neat1
C4b	4.97814e-72	1.55034	0.473	0.123	1.03476e-67	Hep1	C4b
Fn1	2.79069e-71	1.54596	0.471	0.122	5.80073e-67	Hep1	Fn1
mt-Co1	4.69575e-71	1.73582	0.809	0.614	9.76058e-67	Hep1	mt-Co1
Cfb	4.07154e-70	1.53278	0.479	0.132	8.4631e-66	Hep1	Cfb
Hsp90b1	6.13105e-70	1.34545	0.649	0.266	1.2744e-65	Hep1	Hsp90b1
Serpinc1	5.12093e-69	1.60056	0.647	0.32	1.06444e-64	Hep1	Serpinc1
Tmsb4x	1.14349e-68	1.96888	0.801	0.573	2.37687e-64	Hep1	Tmsb4x
Cp	5.80389e-68	1.69631	0.439	0.111	1.2064e-63	Hep1	Cp
Malat1	7.09219e-68	2.00057	0.774	0.501	1.47418e-63	Hep1	Malat1
Psap	5.48196e-67	1.54862	0.536	0.181	1.13948e-62	Hep1	Psap
mt-Nd4	2.56665e-65	1.65944	0.75	0.483	5.33505e-61	Hep1	mt-Nd4
Calr	2.14365e-64	1.37767	0.615	0.285	4.45579e-60	Hep1	Calr
Slco1b2	4.47504e-63	1.56881	0.505	0.163	9.30182e-59	Hep1	Slco1b2
Apoh	3.77989e-62	1.40335	0.745	0.491	7.85687e-58	Hep1	Apoh
Hpx	3.73716e-61	1.47385	0.888	0.729	7.76806e-57	Hep1	Hpx
Ctsl	7.21635e-60	1.22292	0.58	0.236	1.49999e-55	Hep1	Ctsl
Ctsb	7.523e-60	1.60947	0.591	0.253	1.56373e-55	Hep1	Ctsb
mt-Co2	8.64705e-60	1.39738	0.795	0.59	1.79738e-55	Hep1	mt-Co2
Itm2b	1.99082e-58	1.05359	0.779	0.511	4.13812e-54	Hep1	Itm2b
mt-Co3	2.21141e-58	1.39737	0.836	0.69	4.59664e-54	Hep1	mt-Co3
Selenop	4.14338e-58	0.978056	0.903	0.819	8.61244e-54	Hep1	Selenop
mt-Atp6	4.68788e-58	1.32807	0.843	0.697	9.74423e-54	Hep1	mt-Atp6
Tmbim6	2.97033e-57	1.30743	0.602	0.291	6.17412e-53	Hep1	Tmbim6
mt-Nd1	7.65503e-57	1.45903	0.708	0.428	1.59117e-52	Hep1	mt-Nd1
Cst3	1.58087e-56	1.79003	0.55	0.242	3.286e-52	Hep1	Cst3
B2m	9.95147e-56	1.06251	0.829	0.621	2.06851e-51	Hep1	B2m
mt-Nd2	1.09925e-55	1.40215	0.753	0.5	2.28489e-51	Hep1	mt-Nd2
Plg	1.4298e-55	1.36692	0.548	0.238	2.97197e-51	Hep1	Plg
Lamp2	5.79754e-55	1.19939	0.554	0.22	1.20508e-50	Hep1	Lamp2
H2-D1	1.62172e-54	1.22965	0.614	0.28	3.3709e-50	Hep1	H2-D1
Cyp2d10	2.44357e-54	1.3784	0.471	0.17	5.07921e-50	Hep1	Cyp2d10
mt-Nd4l	1.8736e-53	1.83041	0.465	0.174	3.89446e-49	Hep1	mt-Nd4l
Lyz2	6.35869e-53	1.9198	0.377	0.101	1.32172e-48	Hep1	Lyz2
Ugt2b5	1.6558e-51	1.2825	0.426	0.137	3.44175e-47	Hep1	Ugt2b5
Cd74	2.69077e-51	1.86875	0.367	0.096	5.59303e-47	Hep1	Cd74
mt-Cytb	4.78773e-51	1.29274	0.771	0.559	9.95178e-47	Hep1	mt-Cytb
Creg1	5.50126e-51	1.1806	0.536	0.238	1.14349e-46	Hep1	Creg1
Ctsd	5.5214e-51	1.32631	0.486	0.183	1.14768e-46	Hep1	Ctsd
Ctsc	1.35189e-50	1.17229	0.325	0.068	2.81003e-46	Hep1	Ctsc
Cd5l	3.92872e-50	1.77175	0.366	0.097	8.16623e-46	Hep1	Cd5l
Ctss	6.13083e-50	1.40747	0.312	0.063	1.27435e-45	Hep1	Ctss
C1qa	1.41117e-49	1.87633	0.375	0.106	2.93325e-45	Hep1	C1qa
Tyrobp	1.93479e-49	1.5926	0.322	0.071	4.02166e-45	Hep1	Tyrobp
Cd81	4.45744e-49	1.11398	0.52	0.214	9.26524e-45	Hep1	Cd81
Vsig4	1.4375e-48	1.52096	0.285	0.051	2.98799e-44	Hep1	Vsig4
Grn	1.61201e-48	1.25081	0.386	0.114	3.35073e-44	Hep1	Grn
Lrg1	1.83388e-48	1.49074	0.588	0.318	3.8119e-44	Hep1	Lrg1
Clec4f	1.95578e-48	1.78017	0.327	0.079	4.06529e-44	Hep1	Clec4f
Rrbp1	1.53868e-47	1.22562	0.492	0.206	3.19831e-43	Hep1	Rrbp1
C1qc	1.59697e-47	1.73734	0.321	0.076	3.31946e-43	Hep1	C1qc
Apoa5	3.053e-47	1.34462	0.487	0.21	6.34597e-43	Hep1	Apoa5
Ctsz	6.69247e-47	1.12933	0.441	0.162	1.3911e-42	Hep1	Ctsz
Lipa	7.53515e-47	1.08909	0.352	0.098	1.56626e-42	Hep1	Lipa
mt-Nd5	1.06233e-46	1.66124	0.512	0.228	2.20816e-42	Hep1	mt-Nd5
Cxcl2	1.11204e-46	1.47161	0.292	0.058	2.31149e-42	Hep1	Cxcl2
Mug2	9.28625e-46	1.30239	0.351	0.098	1.93024e-41	Hep1	Mug2
mt-Nd3	6.35929e-45	1.18037	0.562	0.262	1.32184e-40	Hep1	mt-Nd3
Lrp1	6.67849e-45	0.946316	0.289	0.058	1.38819e-40	Hep1	Lrp1
Ces3a	7.0757e-45	1.17641	0.344	0.094	1.47076e-40	Hep1	Ces3a
F5	1.20364e-44	0.991517	0.259	0.045	2.50189e-40	Hep1	F5
Srgn	4.75163e-44	1.10188	0.405	0.131	9.87674e-40	Hep1	Srgn
Csf1r	8.16129e-44	1.09462	0.239	0.035	1.69641e-39	Hep1	Csf1r
C1qb	1.60213e-43	1.89696	0.345	0.104	3.3302e-39	Hep1	C1qb
Mpeg1	1.60219e-43	1.09502	0.233	0.033	3.33032e-39	Hep1	Mpeg1
Agt	2.72647e-43	1.13832	0.315	0.079	5.66724e-39	Hep1	Agt
Cd52	3.74072e-43	1.1187	0.297	0.066	7.77547e-39	Hep1	Cd52
Gc	5.49073e-43	0.855224	0.894	0.811	1.1413e-38	Hep1	Gc
Serping1	8.23113e-43	1.27573	0.405	0.149	1.71092e-38	Hep1	Serping1
F2	9.86129e-43	1.23489	0.546	0.288	2.04977e-38	Hep1	F2
Fos	2.12406e-42	1.09211	0.389	0.123	4.41507e-38	Hep1	Fos
Crp	2.31374e-42	1.13068	0.336	0.096	4.80934e-38	Hep1	Crp
Wfdc17	3.22345e-42	1.81905	0.427	0.167	6.70025e-38	Hep1	Wfdc17
Retsat	4.56863e-42	0.949177	0.237	0.039	9.49635e-38	Hep1	Retsat
Sdc3	4.77192e-42	1.21183	0.321	0.088	9.91891e-38	Hep1	Sdc3
Cyp2d26	5.44219e-42	1.32117	0.415	0.163	1.13121e-37	Hep1	Cyp2d26
Itih1	7.29493e-42	1.12699	0.302	0.076	1.51632e-37	Hep1	Itih1
Cyp4a14	8.21454e-42	1.19362	0.166	0.008	1.70748e-37	Hep1	Cyp4a14
H2-Aa	2.48911e-41	1.449	0.277	0.06	5.17386e-37	Hep1	H2-Aa
Slc27a5	2.85478e-41	1.10277	0.349	0.107	5.93394e-37	Hep1	Slc27a5
Fcer1g	1.41584e-40	1.46336	0.326	0.094	2.94296e-36	Hep1	Fcer1g
Serpind1	2.49149e-40	0.955153	0.243	0.045	5.1788e-36	Hep1	Serpind1
Gm42418	3.32572e-40	0.732542	0.999	0.999	6.91283e-36	Hep1	Gm42418
C6	4.43063e-40	0.933987	0.259	0.053	9.2095e-36	Hep1	C6
Ly6e	4.55187e-40	1.23406	0.533	0.277	9.46152e-36	Hep1	Ly6e
Fcna	4.77769e-40	1.25206	0.228	0.037	9.93092e-36	Hep1	Fcna
Pdia6	9.21335e-40	1.00323	0.368	0.128	1.91509e-35	Hep1	Pdia6
Gm4788	4.5528e-39	0.90818	0.243	0.045	9.46344e-35	Hep1	Gm4788
Hc	4.62341e-39	1.15333	0.371	0.128	9.61023e-35	Hep1	Hc
Pdia3	9.27477e-39	0.964056	0.412	0.158	1.92785e-34	Hep1	Pdia3
Acp5	1.13458e-38	0.888386	0.251	0.052	2.35833e-34	Hep1	Acp5
1300017J02Rik	2.59894e-38	0.831944	0.251	0.052	5.40215e-34	Hep1	1300017J02Rik
Tmed10	2.73173e-38	0.980998	0.438	0.183	5.67818e-34	Hep1	Tmed10
Hp	3.07895e-38	1.16765	0.885	0.745	6.3999e-34	Hep1	Hp
Mup3	3.60651e-38	1.35261	0.898	0.854	7.49649e-34	Hep1	Mup3
Cd47	4.81024e-38	0.965695	0.457	0.186	9.99856e-34	Hep1	Cd47
Cfp	7.64259e-38	0.903836	0.198	0.026	1.58859e-33	Hep1	Cfp
Sparc	7.64881e-38	1.04417	0.357	0.11	1.58988e-33	Hep1	Sparc
Ccl6	8.51093e-38	1.24233	0.229	0.041	1.76908e-33	Hep1	Ccl6
Slc38a2	1.2201e-37	0.947506	0.356	0.118	2.53609e-33	Hep1	Slc38a2
C4bp	2.09553e-37	0.984653	0.377	0.135	4.35576e-33	Hep1	C4bp
Pigr	2.11678e-37	1.26093	0.461	0.214	4.39994e-33	Hep1	Pigr
Maf	2.33607e-37	1.05786	0.447	0.177	4.85575e-33	Hep1	Maf
Cfi	3.23693e-37	1.02082	0.36	0.128	6.72828e-33	Hep1	Cfi
Cyba	3.35802e-37	1.33957	0.334	0.111	6.97997e-33	Hep1	Cyba
Pltp	3.85697e-37	0.964198	0.202	0.029	8.0171e-33	Hep1	Pltp
Itih3	3.90322e-37	1.3264	0.52	0.284	8.11324e-33	Hep1	Itih3
Cybb	1.77973e-36	0.950664	0.228	0.042	3.69934e-32	Hep1	Cybb
Lgmn	2.8571e-36	1.10356	0.374	0.133	5.93877e-32	Hep1	Lgmn
Ces2a	4.28949e-36	0.837158	0.261	0.062	8.91613e-32	Hep1	Ces2a
Serpina3n	5.02529e-36	1.31735	0.362	0.136	1.04456e-31	Hep1	Serpina3n
Crip1	8.09007e-36	1.26777	0.269	0.068	1.6816e-31	Hep1	Crip1
Aif1	1.22054e-35	0.815401	0.199	0.029	2.53702e-31	Hep1	Aif1
Rgs1	1.33134e-35	0.920319	0.199	0.03	2.76733e-31	Hep1	Rgs1
H2-Q10	3.67452e-35	1.15211	0.683	0.484	7.63785e-31	Hep1	H2-Q10
Kng2	4.0336e-35	1.08678	0.327	0.112	8.38424e-31	Hep1	Kng2
Tgoln1	4.28935e-35	0.942503	0.318	0.102	8.91584e-31	Hep1	Tgoln1
Dnase1l3	4.40461e-35	0.931139	0.396	0.143	9.15543e-31	Hep1	Dnase1l3
Ces1d	4.60925e-35	0.991923	0.27	0.071	9.58078e-31	Hep1	Ces1d
Laptm5	6.21325e-35	0.899082	0.251	0.057	1.29149e-30	Hep1	Laptm5
Tfr2	9.37807e-35	0.617043	0.231	0.046	1.94933e-30	Hep1	Tfr2
Aplp2	1.21286e-34	0.926865	0.347	0.119	2.52105e-30	Hep1	Aplp2
Marcks	1.37892e-34	1.00744	0.334	0.11	2.86622e-30	Hep1	Marcks
Tmsb10	1.37968e-34	1.09406	0.317	0.099	2.8678e-30	Hep1	Tmsb10
Tmem59	2.15285e-34	0.958357	0.407	0.173	4.47491e-30	Hep1	Tmem59
Por	2.383e-34	0.916178	0.251	0.062	4.95329e-30	Hep1	Por
Serinc3	2.98789e-34	0.870212	0.465	0.198	6.21063e-30	Hep1	Serinc3
Tcn2	3.30271e-34	0.759489	0.31	0.091	6.86501e-30	Hep1	Tcn2
Sh3bgrl3	3.39242e-34	1.06486	0.314	0.102	7.05149e-30	Hep1	Sh3bgrl3
mt-Atp8	7.3575e-34	0.898012	0.285	0.082	1.52933e-29	Hep1	mt-Atp8
Klf6	7.7796e-34	1.0499	0.282	0.082	1.61707e-29	Hep1	Klf6
Plpp3	9.3915e-34	0.784339	0.416	0.158	1.95212e-29	Hep1	Plpp3
Slc38a3	1.17036e-33	1.07186	0.282	0.081	2.43271e-29	Hep1	Slc38a3
Qsox1	3.19372e-33	0.889131	0.286	0.087	6.63847e-29	Hep1	Qsox1
Ptprb	3.79934e-33	0.818494	0.396	0.145	7.89732e-29	Hep1	Ptprb
Clec4g	3.90877e-33	0.959671	0.39	0.143	8.12477e-29	Hep1	Clec4g
Cfhr2	3.96846e-33	1.12195	0.349	0.131	8.24885e-29	Hep1	Cfhr2
Ahsg	4.2999e-33	0.784522	0.915	0.836	8.93778e-29	Hep1	Ahsg
Serpinf2	4.32839e-33	0.944938	0.329	0.116	8.99698e-29	Hep1	Serpinf2
H2-Ab1	5.07414e-33	1.28147	0.254	0.065	1.05471e-28	Hep1	H2-Ab1
Itgb1	5.64469e-33	0.787425	0.333	0.11	1.17331e-28	Hep1	Itgb1
Lamp1	6.20525e-33	0.92632	0.584	0.363	1.28982e-28	Hep1	Lamp1
Cotl1	7.94912e-33	0.958268	0.263	0.073	1.6523e-28	Hep1	Cotl1
Laptm4a	9.362e-33	0.79418	0.404	0.166	1.94599e-28	Hep1	Laptm4a
Ptprc	1.66045e-32	0.905421	0.237	0.054	3.4514e-28	Hep1	Ptprc
Ctsa	2.01467e-32	0.765171	0.259	0.071	4.18769e-28	Hep1	Ctsa
Hsd11b1	2.1053e-32	1.07059	0.368	0.149	4.37608e-28	Hep1	Hsd11b1
C1ra	2.72636e-32	0.616265	0.228	0.051	5.66701e-28	Hep1	C1ra
Fosb	3.29544e-32	0.803369	0.267	0.072	6.84989e-28	Hep1	Fosb
Mia3	3.44259e-32	0.784637	0.281	0.084	7.15576e-28	Hep1	Mia3
Slc7a2	4.13332e-32	0.801929	0.25	0.063	8.59152e-28	Hep1	Slc7a2
Marco	4.49696e-32	1.52839	0.248	0.066	9.34739e-28	Hep1	Marco
Aqp1	8.32759e-32	0.918826	0.411	0.164	1.73097e-27	Hep1	Aqp1
Rpn1	9.9509e-32	0.868337	0.3	0.097	2.06839e-27	Hep1	Rpn1
Gm26917	1.17072e-31	1.6837	0.274	0.081	2.43347e-27	Hep1	Gm26917
Fcgr2b	2.12146e-31	0.935762	0.357	0.129	4.40967e-27	Hep1	Fcgr2b
Abcb11	2.32418e-31	0.675416	0.221	0.048	4.83105e-27	Hep1	Abcb11
Arl6ip1	2.3649e-31	0.853554	0.426	0.195	4.91569e-27	Hep1	Arl6ip1
Serinc1	2.47759e-31	0.861435	0.291	0.093	5.14992e-27	Hep1	Serinc1
Apon	2.57543e-31	0.76334	0.258	0.07	5.35329e-27	Hep1	Apon
Atp2b1	5.24208e-31	0.890023	0.281	0.087	1.08962e-26	Hep1	Atp2b1
Ugt2b34	5.31202e-31	0.88381	0.267	0.079	1.10416e-26	Hep1	Ugt2b34
Ifi27l2a	5.65541e-31	0.930829	0.218	0.048	1.17553e-26	Hep1	Ifi27l2a
Lgals3	6.45372e-31	0.924974	0.195	0.037	1.34147e-26	Hep1	Lgals3
Sppl2a	7.74761e-31	0.739284	0.319	0.115	1.61042e-26	Hep1	Sppl2a
P4hb	9.21466e-31	0.960279	0.505	0.283	1.91536e-26	Hep1	P4hb
Rdh7	9.99709e-31	1.03265	0.49	0.275	2.078e-26	Hep1	Rdh7
Alox5ap	1.18289e-30	0.675818	0.158	0.019	2.45875e-26	Hep1	Alox5ap
Lpl	1.28221e-30	0.774835	0.188	0.034	2.6652e-26	Hep1	Lpl
App	1.46275e-30	0.813694	0.312	0.102	3.04048e-26	Hep1	App
Cd164	1.47337e-30	0.820483	0.356	0.142	3.06255e-26	Hep1	Cd164
F10	1.6961e-30	0.95323	0.389	0.175	3.52551e-26	Hep1	F10
S100a6	1.8282e-30	1.10805	0.199	0.039	3.8001e-26	Hep1	S100a6
Bcl2a1b	2.21883e-30	0.651946	0.141	0.013	4.61205e-26	Hep1	Bcl2a1b
Il18bp	3.0459e-30	0.790751	0.176	0.029	6.3312e-26	Hep1	Il18bp
Dnajc3	3.59632e-30	0.782236	0.443	0.213	7.47532e-26	Hep1	Dnajc3
Atp2a2	3.75511e-30	0.6965	0.265	0.078	7.80537e-26	Hep1	Atp2a2
Dusp1	3.75723e-30	0.901604	0.443	0.21	7.80977e-26	Hep1	Dusp1
Ephx1	4.36096e-30	0.629168	0.205	0.044	9.06468e-26	Hep1	Ephx1
Klkb1	6.25664e-30	0.938606	0.233	0.061	1.30051e-25	Hep1	Klkb1
Sptbn1	6.35081e-30	0.768876	0.337	0.116	1.32008e-25	Hep1	Sptbn1
Fcgr3	6.87751e-30	0.594036	0.142	0.014	1.42956e-25	Hep1	Fcgr3
Man2b1	7.31834e-30	0.768709	0.269	0.081	1.52119e-25	Hep1	Man2b1
Cd53	8.32799e-30	0.712796	0.188	0.035	1.73106e-25	Hep1	Cd53
Cyp2c29	1.04825e-29	1.00281	0.288	0.095	2.17889e-25	Hep1	Cyp2c29
Ucp2	1.14734e-29	0.851208	0.28	0.091	2.38487e-25	Hep1	Ucp2
Lcat	1.82986e-29	0.810431	0.299	0.107	3.80355e-25	Hep1	Lcat
Apof	1.85489e-29	1.16308	0.405	0.201	3.85558e-25	Hep1	Apof
F12	1.96436e-29	0.851314	0.278	0.091	4.08312e-25	Hep1	F12
Cyp2d9	2.62172e-29	1.04458	0.484	0.26	5.44951e-25	Hep1	Cyp2d9
Atp6v0c	3.47357e-29	0.81422	0.497	0.271	7.22016e-25	Hep1	Atp6v0c
Vim	3.6722e-29	0.916856	0.277	0.089	7.63303e-25	Hep1	Vim
Bsg	4.11246e-29	0.874074	0.422	0.21	8.54817e-25	Hep1	Bsg
Cyp4a10	8.85473e-29	0.553427	0.127	0.01	1.84055e-24	Hep1	Cyp4a10
Iqgap1	1.06276e-28	0.822976	0.24	0.067	2.20904e-24	Hep1	Iqgap1
Ccdc152	1.15484e-28	1.04569	0.304	0.11	2.40046e-24	Hep1	Ccdc152
Igfbp7	1.2693e-28	0.930769	0.386	0.159	2.63837e-24	Hep1	Igfbp7
Mrc1	1.52051e-28	0.79532	0.372	0.145	3.16053e-24	Hep1	Mrc1
Fabp7	1.52269e-28	0.540163	0.136	0.014	3.16507e-24	Hep1	Fabp7
Egr1	1.74131e-28	0.63091	0.363	0.141	3.61949e-24	Hep1	Egr1
H2-Eb1	1.80046e-28	1.11242	0.222	0.057	3.74243e-24	Hep1	H2-Eb1
Ugt2b35	1.91069e-28	0.523417	0.146	0.018	3.97156e-24	Hep1	Ugt2b35
Cyp1a2	2.73231e-28	1.12006	0.293	0.107	5.67938e-24	Hep1	Cyp1a2
Slc27a2	2.74171e-28	0.870547	0.362	0.151	5.69892e-24	Hep1	Slc27a2
Gm29966	2.75141e-28	1.49463	0.131	0.012	5.71909e-24	Hep1	Gm29966
Apoa2	4.28465e-28	0.644771	0.986	0.962	8.90608e-24	Hep1	Apoa2
Pgrmc1	6.13434e-28	0.918553	0.573	0.37	1.27508e-23	Hep1	Pgrmc1
Kdr	7.40179e-28	0.912963	0.334	0.122	1.53854e-23	Hep1	Kdr
Il1b	7.49226e-28	0.767063	0.188	0.037	1.55734e-23	Hep1	Il1b
Ccl24	7.63059e-28	0.52215	0.121	0.009	1.58609e-23	Hep1	Ccl24
Abcc3	9.24643e-28	0.52003	0.142	0.017	1.92196e-23	Hep1	Abcc3
mt-Nd6	9.29396e-28	0.803923	0.184	0.037	1.93184e-23	Hep1	mt-Nd6
Tmem176a	1.16158e-27	0.858667	0.371	0.167	2.41447e-23	Hep1	Tmem176a
Cyp3a25	1.59775e-27	0.835346	0.297	0.107	3.32108e-23	Hep1	Cyp3a25
Adgre1	2.17348e-27	0.673896	0.153	0.023	4.51779e-23	Hep1	Adgre1
Bmp2	3.20341e-27	0.687585	0.317	0.11	6.65861e-23	Hep1	Bmp2
C1s1	5.17314e-27	0.666771	0.211	0.053	1.07529e-22	Hep1	C1s1
Gpihbp1	6.13575e-27	0.906784	0.344	0.135	1.27538e-22	Hep1	Gpihbp1
Aadac	6.20366e-27	0.939904	0.302	0.115	1.28949e-22	Hep1	Aadac
Fgl1	8.55523e-27	0.963311	0.513	0.308	1.77829e-22	Hep1	Fgl1
Clic1	9.26281e-27	0.761724	0.303	0.113	1.92537e-22	Hep1	Clic1
Man2a1	9.54149e-27	0.686439	0.366	0.151	1.9833e-22	Hep1	Man2a1
Cd68	1.40121e-26	0.671323	0.146	0.021	2.91255e-22	Hep1	Cd68
Ier3	1.50146e-26	0.914694	0.24	0.074	3.12094e-22	Hep1	Ier3
Afm	1.53629e-26	0.611534	0.173	0.034	3.19333e-22	Hep1	Afm
Clec1b	1.62971e-26	0.826163	0.254	0.081	3.38752e-22	Hep1	Clec1b
Canx	1.73419e-26	0.796187	0.445	0.223	3.6047e-22	Hep1	Canx
Coro1a	1.86026e-26	0.67336	0.199	0.046	3.86674e-22	Hep1	Coro1a
Stk17b	2.5667e-26	0.751951	0.211	0.054	5.33515e-22	Hep1	Stk17b
Klf2	2.96201e-26	0.862544	0.34	0.136	6.15683e-22	Hep1	Klf2
Gns	2.973e-26	0.570722	0.247	0.076	6.17967e-22	Hep1	Gns
Abca1	3.10625e-26	0.608	0.209	0.054	6.45665e-22	Hep1	Abca1
Folr2	3.25777e-26	0.752031	0.16	0.028	6.77161e-22	Hep1	Folr2
Csf2rb	3.28649e-26	0.475666	0.119	0.011	6.83131e-22	Hep1	Csf2rb
Jun	3.75032e-26	0.887173	0.385	0.179	7.79543e-22	Hep1	Jun
Slc10a1	3.82911e-26	0.799957	0.281	0.102	7.95918e-22	Hep1	Slc10a1
Tapbp	4.5014e-26	0.75935	0.261	0.089	9.3566e-22	Hep1	Tapbp
Sdc4	4.7179e-26	0.84854	0.426	0.22	9.80663e-22	Hep1	Sdc4
Ckb	6.21327e-26	0.590522	0.157	0.028	1.29149e-21	Hep1	Ckb
Rbp4	6.3777e-26	0.726807	0.91	0.814	1.32567e-21	Hep1	Rbp4
Cyp4v3	9.12046e-26	0.618972	0.213	0.058	1.89578e-21	Hep1	Cyp4v3
Cfhr1	9.5231e-26	0.574151	0.151	0.025	1.97947e-21	Hep1	Cfhr1
Spi1	1.06283e-25	0.636274	0.146	0.023	2.20919e-21	Hep1	Spi1
Il6st	1.73265e-25	0.590832	0.323	0.119	3.60149e-21	Hep1	Il6st
Tmed5	2.05424e-25	0.695434	0.267	0.093	4.26995e-21	Hep1	Tmed5
Macf1	2.05503e-25	0.65405	0.317	0.119	4.27158e-21	Hep1	Macf1
Cd44	2.18295e-25	0.782584	0.175	0.037	4.53747e-21	Hep1	Cd44
Gjb1	2.36498e-25	0.785092	0.278	0.102	4.91584e-21	Hep1	Gjb1
Gm2a	2.366e-25	0.861305	0.289	0.11	4.91797e-21	Hep1	Gm2a
Msn	2.53928e-25	0.810801	0.303	0.115	5.27814e-21	Hep1	Msn
Lcp1	2.6599e-25	0.696085	0.307	0.118	5.52887e-21	Hep1	Lcp1
Cd163	2.71855e-25	0.56173	0.134	0.017	5.65078e-21	Hep1	Cd163
Ces1f	2.72561e-25	0.84853	0.237	0.076	5.66545e-21	Hep1	Ces1f
Mgst1	3.03791e-25	0.75311	0.87	0.76	6.31459e-21	Hep1	Mgst1
S100a9	5.0846e-25	0.898018	0.271	0.095	1.05688e-20	Hep1	S100a9
Ctsh	7.73149e-25	0.769937	0.366	0.174	1.60707e-20	Hep1	Ctsh
Tm9sf3	7.75798e-25	0.63689	0.382	0.174	1.61257e-20	Hep1	Tm9sf3
Magt1	7.94424e-25	0.741221	0.244	0.08	1.65129e-20	Hep1	Magt1
Cd14	1.07714e-24	0.61084	0.124	0.015	2.23895e-20	Hep1	Cd14
Mup20	1.2391e-24	1.35414	0.836	0.702	2.5756e-20	Hep1	Mup20
Rgs2	1.35891e-24	0.748269	0.19	0.047	2.82463e-20	Hep1	Rgs2
Slc40a1	1.43547e-24	0.855464	0.377	0.179	2.98376e-20	Hep1	Slc40a1
Ttr	1.5516e-24	0.738661	0.971	0.954	3.22515e-20	Hep1	Ttr
Ptpn18	1.66259e-24	0.649844	0.186	0.046	3.45585e-20	Hep1	Ptpn18
Gngt2	1.79667e-24	0.761782	0.255	0.089	3.73456e-20	Hep1	Gngt2
Fyb	2.50101e-24	0.622458	0.164	0.033	5.19859e-20	Hep1	Fyb
Slc2a2	2.59324e-24	0.592006	0.19	0.047	5.39032e-20	Hep1	Slc2a2
Timd4	2.82616e-24	0.470066	0.106	0.008	5.87445e-20	Hep1	Timd4
Smpdl3a	3.21867e-24	0.762463	0.247	0.084	6.69033e-20	Hep1	Smpdl3a
Itgal	3.2892e-24	0.716507	0.158	0.031	6.83694e-20	Hep1	Itgal
Orm1	4.12642e-24	0.936376	0.804	0.69	8.57717e-20	Hep1	Orm1
Cadm1	4.18203e-24	0.52511	0.124	0.015	8.69276e-20	Hep1	Cadm1
Mtdh	4.9569e-24	0.645031	0.31	0.126	1.03034e-19	Hep1	Mtdh
Nfkbiz	5.17815e-24	0.702794	0.176	0.041	1.07633e-19	Hep1	Nfkbiz
Stab1	5.32776e-24	0.834271	0.276	0.099	1.10743e-19	Hep1	Stab1
Ccl4	6.40348e-24	1.12748	0.156	0.03	1.33103e-19	Hep1	Ccl4
Azgp1	9.25765e-24	0.858998	0.608	0.447	1.92429e-19	Hep1	Azgp1
Ehd3	1.04045e-23	0.779969	0.355	0.149	2.16268e-19	Hep1	Ehd3
Kcnq1ot1	1.34119e-23	0.631778	0.153	0.03	2.78779e-19	Hep1	Kcnq1ot1
Axl	1.34895e-23	0.64497	0.132	0.02	2.80392e-19	Hep1	Axl
Scd1	1.66641e-23	1.06236	0.693	0.543	3.46379e-19	Hep1	Scd1
Atp11c	1.96946e-23	0.5654	0.21	0.062	4.09371e-19	Hep1	Atp11c
Ptgs1	2.00997e-23	0.7571	0.235	0.077	4.17791e-19	Hep1	Ptgs1
Ms4a6c	2.1644e-23	0.464167	0.121	0.015	4.49893e-19	Hep1	Ms4a6c
Lifr	2.27834e-23	0.65245	0.36	0.158	4.73575e-19	Hep1	Lifr
Colgalt1	3.11779e-23	0.577199	0.214	0.065	6.48063e-19	Hep1	Colgalt1
Tpp1	5.45519e-23	0.631566	0.233	0.077	1.13392e-18	Hep1	Tpp1
Sc5d	6.11966e-23	0.844953	0.337	0.154	1.27203e-18	Hep1	Sc5d
Actg1	7.3384e-23	1.02162	0.547	0.383	1.52536e-18	Hep1	Actg1
Hmox1	8.75415e-23	0.766001	0.203	0.059	1.81964e-18	Hep1	Hmox1
Sel1l	1.02259e-22	0.58298	0.199	0.058	2.12556e-18	Hep1	Sel1l
Ece1	1.03036e-22	0.645739	0.258	0.092	2.1417e-18	Hep1	Ece1
Egfr	1.08466e-22	0.686015	0.233	0.077	2.25458e-18	Hep1	Egfr
Cyp2d22	1.30273e-22	0.646681	0.205	0.061	2.70786e-18	Hep1	Cyp2d22
Serpinb6a	1.3268e-22	0.748608	0.261	0.097	2.75789e-18	Hep1	Serpinb6a
S100a8	1.41482e-22	1.02645	0.239	0.08	2.94085e-18	Hep1	S100a8
Plek	1.54092e-22	0.645132	0.139	0.025	3.20295e-18	Hep1	Plek
Mttp	1.66957e-22	0.544285	0.153	0.032	3.47036e-18	Hep1	Mttp
Fxyd5	1.72573e-22	0.737608	0.237	0.082	3.5871e-18	Hep1	Fxyd5
Slc16a7	1.89336e-22	0.410508	0.108	0.011	3.93553e-18	Hep1	Slc16a7
Arhgdib	1.97084e-22	0.765464	0.263	0.1	4.09658e-18	Hep1	Arhgdib
Egfl7	2.59083e-22	0.711649	0.302	0.119	5.38531e-18	Hep1	Egfl7
Ldlr	3.08465e-22	0.653194	0.124	0.019	6.41175e-18	Hep1	Ldlr
Npc1	3.23709e-22	0.526369	0.142	0.027	6.72861e-18	Hep1	Npc1
Mylip	3.83523e-22	0.696778	0.256	0.093	7.97191e-18	Hep1	Mylip
S100a4	5.55703e-22	0.625343	0.102	0.01	1.15508e-17	Hep1	S100a4
Ugt3a2	5.77184e-22	0.475831	0.124	0.019	1.19974e-17	Hep1	Ugt3a2
Slfn2	5.96014e-22	0.51881	0.132	0.023	1.23887e-17	Hep1	Slfn2
Abcc2	6.46067e-22	0.869479	0.207	0.064	1.34292e-17	Hep1	Abcc2
Atp1a1	6.56334e-22	0.688034	0.344	0.16	1.36426e-17	Hep1	Atp1a1
Sec61a1	7.44403e-22	0.521717	0.221	0.072	1.54732e-17	Hep1	Sec61a1
Pkm	7.49275e-22	0.686218	0.224	0.076	1.55744e-17	Hep1	Pkm
Hexa	1.03676e-21	0.568041	0.22	0.073	2.15502e-17	Hep1	Hexa
Vcam1	1.29649e-21	0.646013	0.168	0.043	2.69488e-17	Hep1	Vcam1
Ets1	1.31631e-21	0.839993	0.276	0.107	2.73608e-17	Hep1	Ets1
Apoa4	1.32948e-21	1.04476	0.21	0.071	2.76346e-17	Hep1	Apoa4
Rpn2	1.66176e-21	0.576173	0.255	0.096	3.45414e-17	Hep1	Rpn2
Hrg	1.93212e-21	0.861421	0.482	0.304	4.0161e-17	Hep1	Hrg
Col18a1	2.0408e-21	0.612945	0.25	0.093	4.24202e-17	Hep1	Col18a1
Fcgrt	2.08189e-21	0.721985	0.342	0.16	4.32741e-17	Hep1	Fcgrt
Rac2	2.09048e-21	0.498478	0.138	0.026	4.34526e-17	Hep1	Rac2
Pttg1ip	2.11471e-21	0.657839	0.278	0.112	4.39564e-17	Hep1	Pttg1ip
Cyp2a12	3.17957e-21	0.814358	0.28	0.118	6.60906e-17	Hep1	Cyp2a12
Cd300ld	3.18553e-21	0.554486	0.128	0.022	6.62145e-17	Hep1	Cd300ld
44626	3.32161e-21	0.535791	0.168	0.042	6.9043e-17	Hep1	44626
Rnf128	3.51888e-21	0.47474	0.123	0.019	7.31435e-17	Hep1	Rnf128
Itm2c	3.6003e-21	0.625143	0.21	0.069	7.48358e-17	Hep1	Itm2c
C1rl	3.66827e-21	0.478199	0.146	0.031	7.62486e-17	Hep1	C1rl
Rnase4	3.80258e-21	0.75996	0.49	0.296	7.90404e-17	Hep1	Rnase4
Igfbp2	4.16853e-21	0.910408	0.314	0.148	8.66472e-17	Hep1	Igfbp2
Serpinf1	4.28345e-21	0.782047	0.295	0.13	8.90358e-17	Hep1	Serpinf1
Surf4	4.37011e-21	0.7195	0.286	0.123	9.08371e-17	Hep1	Surf4
Emp3	4.49192e-21	0.699917	0.16	0.039	9.3369e-17	Hep1	Emp3
Atp1b3	4.53516e-21	0.68246	0.255	0.098	9.42678e-17	Hep1	Atp1b3
Lgals1	4.81449e-21	1.26752	0.282	0.119	1.00074e-16	Hep1	Lgals1
Lst1	6.65028e-21	0.523696	0.147	0.032	1.38233e-16	Hep1	Lst1
Scarb2	8.03286e-21	0.623517	0.262	0.103	1.66971e-16	Hep1	Scarb2
Klf4	8.34523e-21	0.635876	0.205	0.065	1.73464e-16	Hep1	Klf4
Plxnc1	9.25447e-21	0.6714	0.258	0.096	1.92363e-16	Hep1	Plxnc1
Elovl2	1.164e-20	0.596955	0.259	0.1	2.41949e-16	Hep1	Elovl2
Cd55	1.19664e-20	0.71633	0.285	0.114	2.48733e-16	Hep1	Cd55
Ncf2	2.46564e-20	0.551245	0.116	0.018	5.12509e-16	Hep1	Ncf2
Cpn2	2.53049e-20	0.479965	0.162	0.041	5.25987e-16	Hep1	Cpn2
Itgb5	2.90234e-20	0.272655	0.134	0.026	6.0328e-16	Hep1	Itgb5
Ptprd	3.20672e-20	0.461391	0.124	0.022	6.66549e-16	Hep1	Ptprd
Dab2	3.39829e-20	0.679988	0.243	0.093	7.06369e-16	Hep1	Dab2
Fetub	4.15651e-20	0.742736	0.37	0.196	8.63971e-16	Hep1	Fetub
Slc3a2	4.68974e-20	0.513845	0.214	0.073	9.74808e-16	Hep1	Slc3a2
Slc37a4	5.50831e-20	0.602392	0.141	0.031	1.14496e-15	Hep1	Slc37a4
Masp1	5.72877e-20	0.489408	0.183	0.054	1.19078e-15	Hep1	Masp1
Cavin2	5.91998e-20	0.631583	0.247	0.092	1.23053e-15	Hep1	Cavin2
Gpr182	6.36259e-20	0.641953	0.285	0.115	1.32253e-15	Hep1	Gpr182
Zeb2	7.70631e-20	0.676993	0.225	0.082	1.60183e-15	Hep1	Zeb2
Slc15a3	7.86731e-20	0.5468	0.128	0.025	1.6353e-15	Hep1	Slc15a3
Stab2	8.63086e-20	0.66872	0.27	0.107	1.79401e-15	Hep1	Stab2
Fcgr4	9.31502e-20	0.495744	0.109	0.016	1.93622e-15	Hep1	Fcgr4
Kctd12	9.49096e-20	0.762459	0.225	0.083	1.97279e-15	Hep1	Kctd12
Tmem37	9.54526e-20	0.467076	0.216	0.075	1.98408e-15	Hep1	Tmem37
Atp6ap1	1.0371e-19	0.595548	0.19	0.06	2.15571e-15	Hep1	Atp6ap1
Man1a	1.13913e-19	0.65863	0.274	0.115	2.36779e-15	Hep1	Man1a
Amy1	1.54903e-19	0.598987	0.171	0.049	3.21981e-15	Hep1	Amy1
Msr1	1.71736e-19	0.553202	0.173	0.049	3.5697e-15	Hep1	Msr1
Mettl7b	1.78368e-19	0.763829	0.356	0.193	3.70755e-15	Hep1	Mettl7b
Rarres2	1.91059e-19	0.93963	0.462	0.297	3.97136e-15	Hep1	Rarres2
Slc38a4	1.92046e-19	0.736861	0.379	0.207	3.99188e-15	Hep1	Slc38a4
Bcap31	2.01433e-19	0.578077	0.267	0.113	4.18698e-15	Hep1	Bcap31
Slc6a12	2.11188e-19	0.320404	0.1	0.012	4.38976e-15	Hep1	Slc6a12
Actb	2.12843e-19	0.990455	0.898	0.877	4.42415e-15	Hep1	Actb
Dpp4	2.16368e-19	0.659707	0.258	0.102	4.49742e-15	Hep1	Dpp4
Orm2	2.30819e-19	0.917757	0.278	0.123	4.7978e-15	Hep1	Orm2
Rtn4	2.58833e-19	0.600113	0.271	0.117	5.3801e-15	Hep1	Rtn4
Marcksl1	2.71682e-19	0.627729	0.218	0.08	5.64717e-15	Hep1	Marcksl1
Fus	2.72379e-19	0.742689	0.364	0.187	5.66167e-15	Hep1	Fus
Tmem205	2.76749e-19	0.790301	0.536	0.392	5.75251e-15	Hep1	Tmem205
Adgre5	2.88639e-19	0.571763	0.202	0.069	5.99965e-15	Hep1	Adgre5
Ly6a	3.2626e-19	0.586613	0.187	0.058	6.78163e-15	Hep1	Ly6a
Proz	3.46247e-19	0.564803	0.228	0.086	7.19709e-15	Hep1	Proz
Gpld1	3.51348e-19	0.332291	0.128	0.025	7.30312e-15	Hep1	Gpld1
Cd36	4.16843e-19	0.68938	0.231	0.086	8.66449e-15	Hep1	Cd36
Adam23	4.75864e-19	0.584053	0.255	0.098	9.89131e-15	Hep1	Adam23
Gls	4.98388e-19	0.697171	0.199	0.069	1.03595e-14	Hep1	Gls
Slco1a1	5.01692e-19	0.791548	0.236	0.093	1.04282e-14	Hep1	Slco1a1
Gnai2	5.63331e-19	0.736189	0.42	0.241	1.17094e-14	Hep1	Gnai2
Zmpste24	6.31341e-19	0.424777	0.15	0.038	1.3123e-14	Hep1	Zmpste24
Unc93b1	6.65889e-19	0.586674	0.162	0.046	1.38412e-14	Hep1	Unc93b1
Plxnb2	7.68475e-19	0.402836	0.177	0.054	1.59735e-14	Hep1	Plxnb2
Cyp2a5	9.90888e-19	0.817108	0.12	0.023	2.05966e-14	Hep1	Cyp2a5
Ifitm2	1.2147e-18	0.596305	0.693	0.547	2.52487e-14	Hep1	Ifitm2
Ptprf	1.24096e-18	0.434735	0.128	0.027	2.57945e-14	Hep1	Ptprf
Vmp1	1.56899e-18	0.491877	0.206	0.074	3.2613e-14	Hep1	Vmp1
Prkcsh	1.63543e-18	0.566058	0.194	0.066	3.39941e-14	Hep1	Prkcsh
Apom	1.75648e-18	0.767481	0.368	0.207	3.65102e-14	Hep1	Apom
Lsp1	1.98212e-18	0.534558	0.126	0.026	4.12002e-14	Hep1	Lsp1
Cdh5	2.04229e-18	0.651496	0.263	0.11	4.24511e-14	Hep1	Cdh5
Adgrf5	2.59195e-18	0.697301	0.267	0.111	5.38763e-14	Hep1	Adgrf5
Junb	2.7015e-18	0.882219	0.434	0.255	5.61534e-14	Hep1	Junb
Cyp2c37	2.77597e-18	0.482886	0.162	0.045	5.77013e-14	Hep1	Cyp2c37
Mbl2	3.04007e-18	0.786937	0.392	0.224	6.3191e-14	Hep1	Mbl2
Nucb1	3.16635e-18	0.46879	0.222	0.084	6.58157e-14	Hep1	Nucb1
F7	4.06177e-18	0.336268	0.124	0.026	8.4428e-14	Hep1	F7
Dsg2	4.10042e-18	0.3709	0.124	0.026	8.52313e-14	Hep1	Dsg2
Elovl5	4.25254e-18	0.541542	0.211	0.078	8.83934e-14	Hep1	Elovl5
Ifngr1	5.6635e-18	0.55627	0.173	0.054	1.17721e-13	Hep1	Ifngr1
Hsd17b11	5.93399e-18	0.472788	0.192	0.067	1.23344e-13	Hep1	Hsd17b11
Slc43a2	6.48373e-18	0.619673	0.191	0.066	1.34771e-13	Hep1	Slc43a2
F8	7.63348e-18	0.678384	0.247	0.1	1.5867e-13	Hep1	F8
Rgs10	8.20153e-18	0.352134	0.104	0.017	1.70477e-13	Hep1	Rgs10
Eng	9.74262e-18	0.667852	0.265	0.11	2.0251e-13	Hep1	Eng
Calu	1.03398e-17	0.514323	0.199	0.071	2.14923e-13	Hep1	Calu
Tcf4	1.0632e-17	0.623014	0.28	0.123	2.20997e-13	Hep1	Tcf4
Cyp2c68	1.09501e-17	0.591072	0.184	0.062	2.27608e-13	Hep1	Cyp2c68
Dock10	1.42521e-17	0.463698	0.108	0.019	2.96245e-13	Hep1	Dock10
Ces3b	1.78694e-17	0.628538	0.127	0.029	3.71433e-13	Hep1	Ces3b
Igfbp4	1.86555e-17	0.53483	0.69	0.54	3.87774e-13	Hep1	Igfbp4
Cyp2e1	2.15539e-17	0.721213	0.638	0.461	4.4802e-13	Hep1	Cyp2e1
Tmem176b	2.19937e-17	0.704988	0.397	0.239	4.5716e-13	Hep1	Tmem176b
Gadd45b	2.26555e-17	0.511621	0.168	0.052	4.70918e-13	Hep1	Gadd45b
Pld4	2.33632e-17	0.379097	0.112	0.021	4.85628e-13	Hep1	Pld4
Il1rap	2.40695e-17	0.530036	0.126	0.028	5.00308e-13	Hep1	Il1rap
Sirpa	2.71743e-17	0.512504	0.184	0.063	5.64844e-13	Hep1	Sirpa
Tgfb1	2.8298e-17	0.497556	0.21	0.08	5.88203e-13	Hep1	Tgfb1
Dhcr24	2.88187e-17	0.520427	0.284	0.13	5.99025e-13	Hep1	Dhcr24
Hgsnat	3.10571e-17	0.41521	0.132	0.032	6.45553e-13	Hep1	Hgsnat
Tagln2	3.24001e-17	0.620858	0.256	0.114	6.73468e-13	Hep1	Tagln2
Flna	3.24416e-17	0.550964	0.143	0.039	6.74331e-13	Hep1	Flna
Atp6v0e	3.25019e-17	0.64957	0.329	0.174	6.75584e-13	Hep1	Atp6v0e
Mertk	3.67459e-17	0.613122	0.196	0.071	7.63801e-13	Hep1	Mertk
Txnip	4.33638e-17	0.58365	0.362	0.188	9.0136e-13	Hep1	Txnip
Hsd17b12	4.50495e-17	0.473315	0.205	0.077	9.36399e-13	Hep1	Hsd17b12
Lyve1	4.79099e-17	0.66127	0.191	0.067	9.95854e-13	Hep1	Lyve1
Atp1b1	4.96139e-17	0.375193	0.127	0.029	1.03127e-12	Hep1	Atp1b1
Saraf	4.96459e-17	0.560029	0.225	0.091	1.03194e-12	Hep1	Saraf
Btg2	5.52459e-17	0.664734	0.252	0.11	1.14834e-12	Hep1	Btg2
Cytip	5.61299e-17	0.417484	0.119	0.025	1.16672e-12	Hep1	Cytip
Dync1h1	5.6791e-17	0.651609	0.236	0.099	1.18046e-12	Hep1	Dync1h1
Serpina6	6.29046e-17	0.426235	0.116	0.024	1.30754e-12	Hep1	Serpina6
Ncln	6.73079e-17	0.330495	0.116	0.024	1.39906e-12	Hep1	Ncln
Actn4	6.88899e-17	0.446252	0.276	0.123	1.43195e-12	Hep1	Actn4
Slfn5	7.90111e-17	0.646473	0.186	0.066	1.64233e-12	Hep1	Slfn5
Lgals3bp	8.48853e-17	0.540253	0.187	0.066	1.76442e-12	Hep1	Lgals3bp
Ctla2b	8.62163e-17	0.483153	0.116	0.025	1.79209e-12	Hep1	Ctla2b
Rasgef1b	8.83734e-17	0.537089	0.166	0.054	1.83693e-12	Hep1	Rasgef1b
Ramp2	1.37269e-16	0.509715	0.228	0.089	2.85327e-12	Hep1	Ramp2
Asah1	1.75316e-16	0.486014	0.18	0.063	3.64413e-12	Hep1	Asah1
Cldn5	2.5278e-16	0.579822	0.198	0.072	5.25428e-12	Hep1	Cldn5
Leprot	2.57652e-16	0.481421	0.168	0.056	5.35556e-12	Hep1	Leprot
Pcyox1	2.69071e-16	0.419263	0.131	0.034	5.5929e-12	Hep1	Pcyox1
Tmem50a	2.79261e-16	0.62195	0.318	0.167	5.80473e-12	Hep1	Tmem50a
Slc39a14	2.84715e-16	0.377861	0.117	0.026	5.91808e-12	Hep1	Slc39a14
Irf8	2.98146e-16	0.532089	0.179	0.063	6.19725e-12	Hep1	Irf8
Glmp	3.33126e-16	0.409456	0.162	0.053	6.92436e-12	Hep1	Glmp
Slc29a1	3.5034e-16	0.531435	0.322	0.162	7.28216e-12	Hep1	Slc29a1
Atp6v0b	3.5112e-16	0.600698	0.351	0.197	7.29837e-12	Hep1	Atp6v0b
Lbp	3.73756e-16	0.511665	0.187	0.068	7.7689e-12	Hep1	Lbp
Os9	3.80537e-16	0.40671	0.183	0.066	7.90984e-12	Hep1	Os9
F11r	3.81192e-16	0.45145	0.18	0.063	7.92345e-12	Hep1	F11r
Lmbrd1	4.28299e-16	0.410698	0.146	0.042	8.90263e-12	Hep1	Lmbrd1
Nrp1	4.86403e-16	0.500111	0.277	0.125	1.01104e-11	Hep1	Nrp1
Ecm1	4.86531e-16	0.44599	0.116	0.027	1.0113e-11	Hep1	Ecm1
Spp2	4.97035e-16	0.579091	0.194	0.074	1.03314e-11	Hep1	Spp2
Myh9	5.41003e-16	0.506498	0.286	0.14	1.12453e-11	Hep1	Myh9
Samhd1	5.88445e-16	0.636705	0.196	0.076	1.22314e-11	Hep1	Samhd1
Hfe	6.47427e-16	0.553329	0.183	0.067	1.34574e-11	Hep1	Hfe
Actn1	8.95109e-16	0.386934	0.156	0.049	1.86057e-11	Hep1	Actn1
H2-DMa	9.30296e-16	0.492722	0.102	0.02	1.93371e-11	Hep1	H2-DMa
C8b	9.41047e-16	0.659669	0.246	0.112	1.95606e-11	Hep1	C8b
Il6ra	9.50209e-16	0.430595	0.124	0.032	1.9751e-11	Hep1	Il6ra
Cd38	1.15576e-15	0.592872	0.246	0.108	2.40237e-11	Hep1	Cd38
Degs1	1.16779e-15	0.60508	0.273	0.128	2.42737e-11	Hep1	Degs1
Cxcl16	1.22324e-15	0.505325	0.19	0.072	2.54263e-11	Hep1	Cxcl16
Sec63	1.22815e-15	0.462058	0.265	0.123	2.55283e-11	Hep1	Sec63
Tnfaip3	1.36806e-15	0.528737	0.112	0.025	2.84366e-11	Hep1	Tnfaip3
Rabac1	1.55767e-15	0.626877	0.364	0.216	3.23777e-11	Hep1	Rabac1
Gatm	1.57984e-15	0.642858	0.244	0.107	3.28387e-11	Hep1	Gatm
Proc	1.62213e-15	0.638832	0.371	0.224	3.37176e-11	Hep1	Proc
Iyd	1.68638e-15	0.505806	0.128	0.034	3.5053e-11	Hep1	Iyd
Clcn3	1.71045e-15	0.470493	0.156	0.05	3.55534e-11	Hep1	Clcn3
Plbd1	1.7368e-15	0.38806	0.128	0.034	3.61011e-11	Hep1	Plbd1
Slc35d1	1.88339e-15	0.455657	0.145	0.043	3.91482e-11	Hep1	Slc35d1
Apbb1ip	1.95827e-15	0.505472	0.102	0.021	4.07046e-11	Hep1	Apbb1ip
Tra2a	2.14882e-15	0.635236	0.226	0.097	4.46653e-11	Hep1	Tra2a
Ccnd2	2.29035e-15	0.652647	0.205	0.083	4.76071e-11	Hep1	Ccnd2
Ppp1r15a	2.38474e-15	0.631157	0.218	0.093	4.95692e-11	Hep1	Ppp1r15a
Acp2	2.40561e-15	0.474541	0.135	0.039	5.0003e-11	Hep1	Acp2
Tm9sf2	2.51501e-15	0.528097	0.201	0.08	5.22769e-11	Hep1	Tm9sf2
Tmem30a	2.76892e-15	0.601782	0.319	0.168	5.75548e-11	Hep1	Tmem30a
Asph	2.89273e-15	0.383434	0.104	0.022	6.01283e-11	Hep1	Asph
Tecr	3.21013e-15	0.519547	0.293	0.149	6.67258e-11	Hep1	Tecr
Gm12840	3.30667e-15	0.48865	0.16	0.054	6.87324e-11	Hep1	Gm12840
Plbd2	3.3846e-15	0.265711	0.142	0.042	7.03523e-11	Hep1	Plbd2
Ccnl1	3.4848e-15	0.565274	0.213	0.089	7.24351e-11	Hep1	Ccnl1
Pigt	4.36902e-15	0.398808	0.126	0.034	9.08144e-11	Hep1	Pigt
Timp3	4.38402e-15	0.435628	0.232	0.099	9.11263e-11	Hep1	Timp3
Cpb2	4.67815e-15	0.749647	0.411	0.264	9.72401e-11	Hep1	Cpb2
Tspan7	4.77445e-15	0.697469	0.222	0.095	9.92418e-11	Hep1	Tspan7
Sypl	5.11727e-15	0.552902	0.263	0.127	1.06368e-10	Hep1	Sypl
Syngr2	5.17452e-15	0.42053	0.168	0.059	1.07558e-10	Hep1	Syngr2
Acsl5	5.32489e-15	0.461986	0.21	0.087	1.10683e-10	Hep1	Acsl5
Npc2	6.04804e-15	0.743561	0.371	0.23	1.25715e-10	Hep1	Npc2
Plac8	6.19176e-15	0.538629	0.161	0.055	1.28702e-10	Hep1	Plac8
Pim1	6.51582e-15	0.614174	0.246	0.114	1.35438e-10	Hep1	Pim1
Cxadr	6.64849e-15	0.380428	0.109	0.025	1.38195e-10	Hep1	Cxadr
Fam167b	6.65648e-15	0.551089	0.225	0.095	1.38362e-10	Hep1	Fam167b
F9	6.71812e-15	0.410793	0.149	0.048	1.39643e-10	Hep1	F9
Pdia4	7.64621e-15	0.534745	0.177	0.067	1.58934e-10	Hep1	Pdia4
Sdc1	8.06594e-15	0.454898	0.138	0.041	1.67659e-10	Hep1	Sdc1
C8g	8.12921e-15	0.724415	0.491	0.343	1.68974e-10	Hep1	C8g
H2-T23	8.2446e-15	0.613349	0.299	0.158	1.71372e-10	Hep1	H2-T23
Clptm1	9.18393e-15	0.376537	0.172	0.063	1.90897e-10	Hep1	Clptm1
Cd300lg	9.69797e-15	0.514488	0.196	0.077	2.01582e-10	Hep1	Cd300lg
Mndal	1.03857e-14	0.59529	0.226	0.101	2.15877e-10	Hep1	Mndal
Slc22a1	1.10526e-14	0.573199	0.203	0.084	2.29738e-10	Hep1	Slc22a1
Saa1	1.17031e-14	1.027	0.698	0.528	2.4326e-10	Hep1	Saa1
4932438A13Rik	1.22925e-14	0.550712	0.194	0.077	2.55512e-10	Hep1	4932438A13Rik
Bmpr2	1.50738e-14	0.529952	0.233	0.103	3.13325e-10	Hep1	Bmpr2
Ier5	1.59186e-14	0.534105	0.181	0.071	3.30884e-10	Hep1	Ier5
Hyou1	1.64919e-14	0.299727	0.121	0.032	3.428e-10	Hep1	Hyou1
Ptprj	1.64957e-14	0.356903	0.116	0.029	3.4288e-10	Hep1	Ptprj
Aqp9	1.80221e-14	0.40197	0.171	0.062	3.74608e-10	Hep1	Aqp9
Lyn	1.82333e-14	0.428458	0.211	0.09	3.78998e-10	Hep1	Lyn
Rap1b	2.16913e-14	0.5705	0.363	0.215	4.50876e-10	Hep1	Rap1b
Pecam1	2.34892e-14	0.510608	0.216	0.091	4.88246e-10	Hep1	Pecam1
S100a11	2.45847e-14	0.770526	0.199	0.085	5.11017e-10	Hep1	S100a11
Celf2	2.58419e-14	0.594977	0.138	0.043	5.3715e-10	Hep1	Celf2
Glg1	2.70046e-14	0.391556	0.161	0.058	5.61317e-10	Hep1	Glg1
Adam10	2.81155e-14	0.46713	0.154	0.054	5.8441e-10	Hep1	Adam10
Cyp26b1	2.84865e-14	0.587644	0.191	0.075	5.9212e-10	Hep1	Cyp26b1
Dennd4a	3.04821e-14	0.675263	0.165	0.06	6.336e-10	Hep1	Dennd4a
Serpina3m	3.20878e-14	0.54986	0.296	0.16	6.66977e-10	Hep1	Serpina3m
Fam49b	3.60711e-14	0.470222	0.16	0.057	7.49774e-10	Hep1	Fam49b
Msmo1	4.32083e-14	0.505058	0.158	0.056	8.98127e-10	Hep1	Msmo1
Lman2	4.41296e-14	0.514326	0.255	0.127	9.17279e-10	Hep1	Lman2
Grk2	5.02449e-14	0.425893	0.187	0.076	1.04439e-09	Hep1	Grk2
Shisa5	5.09624e-14	0.549126	0.235	0.11	1.0593e-09	Hep1	Shisa5
Insr	5.44766e-14	0.367017	0.158	0.055	1.13235e-09	Hep1	Insr
H2-Q7	5.68537e-14	0.637921	0.201	0.086	1.18176e-09	Hep1	H2-Q7
Stt3a	5.81016e-14	0.391481	0.146	0.049	1.2077e-09	Hep1	Stt3a
Cers2	5.92211e-14	0.604157	0.216	0.096	1.23097e-09	Hep1	Cers2
Erap1	6.36868e-14	0.280802	0.119	0.032	1.32379e-09	Hep1	Erap1
Klf7	7.11015e-14	0.464367	0.206	0.086	1.47791e-09	Hep1	Klf7
Kdm6b	8.81501e-14	0.534941	0.207	0.09	1.83229e-09	Hep1	Kdm6b
Lars2	8.88512e-14	0.488634	0.819	0.725	1.84686e-09	Hep1	Lars2
Mfsd1	9.07727e-14	0.492189	0.183	0.075	1.8868e-09	Hep1	Mfsd1
Atf6	9.22739e-14	0.424397	0.138	0.045	1.918e-09	Hep1	Atf6
Tmed9	9.94161e-14	0.552376	0.248	0.123	2.06646e-09	Hep1	Tmed9
Prlr	1.02816e-13	0.408926	0.127	0.038	2.13712e-09	Hep1	Prlr
AC149090.1	1.05657e-13	0.608187	0.19	0.079	2.19619e-09	Hep1	AC149090.1
Dnajb9	1.05809e-13	0.507832	0.183	0.074	2.19936e-09	Hep1	Dnajb9
Sgk1	1.0823e-13	0.594759	0.269	0.136	2.24968e-09	Hep1	Sgk1
Id1	1.10712e-13	0.412905	0.172	0.066	2.30125e-09	Hep1	Id1
Tmem131	1.15239e-13	0.378559	0.116	0.032	2.39535e-09	Hep1	Tmem131
Iqgap2	1.24256e-13	0.558927	0.293	0.158	2.58279e-09	Hep1	Iqgap2
Ifi30	1.33611e-13	0.768876	0.233	0.117	2.77724e-09	Hep1	Ifi30
Akap9	1.51806e-13	0.417772	0.166	0.063	3.15544e-09	Hep1	Akap9
Pglyrp2	1.7614e-13	0.323873	0.121	0.035	3.66124e-09	Hep1	Pglyrp2
Pde2a	1.81899e-13	0.531059	0.21	0.091	3.78094e-09	Hep1	Pde2a
H6pd	2.0942e-13	0.323039	0.136	0.045	4.35301e-09	Hep1	H6pd
Plpp1	2.14839e-13	0.338922	0.228	0.1	4.46565e-09	Hep1	Plpp1
Ccdc47	2.31822e-13	0.555361	0.16	0.06	4.81865e-09	Hep1	Ccdc47
Pitpnc1	2.35067e-13	0.440743	0.265	0.132	4.8861e-09	Hep1	Pitpnc1
Pon1	2.42127e-13	0.727278	0.366	0.232	5.03286e-09	Hep1	Pon1
Nfkbia	2.78907e-13	0.671475	0.394	0.253	5.79736e-09	Hep1	Nfkbia
Oit3	2.82518e-13	0.544679	0.21	0.091	5.87242e-09	Hep1	Oit3
Igfbp1	3.04019e-13	0.736805	0.188	0.081	6.31935e-09	Hep1	Igfbp1
Hmgcr	3.70123e-13	0.351678	0.12	0.036	7.69337e-09	Hep1	Hmgcr
Hacd3	3.7517e-13	0.481426	0.134	0.044	7.79829e-09	Hep1	Hacd3
Cyp3a13	3.83741e-13	0.455885	0.156	0.058	7.97644e-09	Hep1	Cyp3a13
44622	4.18411e-13	0.569742	0.426	0.287	8.69709e-09	Hep1	44622
Ssh2	5.20161e-13	0.438282	0.183	0.076	1.08121e-08	Hep1	Ssh2
Rnaset2a	5.2547e-13	0.534794	0.21	0.097	1.09224e-08	Hep1	Rnaset2a
Zyx	5.33558e-13	0.407193	0.188	0.08	1.10905e-08	Hep1	Zyx
Fabp4	5.73325e-13	0.561558	0.233	0.11	1.19171e-08	Hep1	Fabp4
Tmprss6	6.60292e-13	0.4578	0.205	0.092	1.37248e-08	Hep1	Tmprss6
Sp100	6.60968e-13	0.527767	0.164	0.065	1.37389e-08	Hep1	Sp100
Slc4a4	7.92993e-13	0.390557	0.135	0.045	1.64832e-08	Hep1	Slc4a4
Mia2	8.24338e-13	0.46216	0.312	0.176	1.71347e-08	Hep1	Mia2
Gmfg	8.42688e-13	0.53231	0.211	0.099	1.75161e-08	Hep1	Gmfg
Ccpg1	8.51189e-13	0.400595	0.145	0.052	1.76928e-08	Hep1	Ccpg1
Slc8b1	9.1589e-13	0.287212	0.117	0.035	1.90377e-08	Hep1	Slc8b1
Sgpl1	9.27722e-13	0.296343	0.113	0.032	1.92836e-08	Hep1	Sgpl1
Myo9a	1.01714e-12	0.3494	0.119	0.037	2.11422e-08	Hep1	Myo9a
Ets2	1.04002e-12	0.570143	0.224	0.107	2.16179e-08	Hep1	Ets2
Nrip1	1.152e-12	0.404105	0.201	0.089	2.39454e-08	Hep1	Nrip1
Neu1	1.2262e-12	0.352666	0.127	0.041	2.54879e-08	Hep1	Neu1
Cemip2	1.27376e-12	0.451338	0.21	0.093	2.64763e-08	Hep1	Cemip2
Ddost	1.33092e-12	0.299825	0.183	0.077	2.76644e-08	Hep1	Ddost
Cyp2f2	1.40952e-12	1.07943	0.302	0.18	2.92983e-08	Hep1	Cyp2f2
Slc26a1	1.41598e-12	0.303314	0.1	0.025	2.94327e-08	Hep1	Slc26a1
Ppp1r18	1.50817e-12	0.430154	0.113	0.034	3.13487e-08	Hep1	Ppp1r18
Nptn	1.51659e-12	0.477376	0.199	0.09	3.15239e-08	Hep1	Nptn
Trf	1.52495e-12	0.428579	0.969	0.954	3.16977e-08	Hep1	Trf
Flt1	1.56285e-12	0.441554	0.205	0.089	3.24853e-08	Hep1	Flt1
Gimap6	1.64703e-12	0.554286	0.196	0.087	3.42351e-08	Hep1	Gimap6
Diaph1	1.685e-12	0.343606	0.184	0.077	3.50244e-08	Hep1	Diaph1
Reep5	1.75136e-12	0.446778	0.225	0.109	3.64037e-08	Hep1	Reep5
Ppt1	1.89029e-12	0.366649	0.131	0.045	3.92915e-08	Hep1	Ppt1
Itga1	1.92203e-12	0.446601	0.202	0.089	3.99513e-08	Hep1	Itga1
Soat1	1.99115e-12	0.358364	0.104	0.028	4.1388e-08	Hep1	Soat1
Hnrnph1	2.14386e-12	0.595723	0.274	0.148	4.45623e-08	Hep1	Hnrnph1
P2rx4	2.14449e-12	0.383596	0.162	0.064	4.45754e-08	Hep1	P2rx4
Ppib	2.17971e-12	0.495466	0.483	0.348	4.53074e-08	Hep1	Ppib
Atf3	2.18222e-12	0.389893	0.109	0.032	4.53597e-08	Hep1	Atf3
Zcchc7	2.22874e-12	0.578341	0.146	0.054	4.63265e-08	Hep1	Zcchc7
Susd6	2.2646e-12	0.45244	0.143	0.052	4.70719e-08	Hep1	Susd6
Slc22a30	2.47447e-12	0.745131	0.136	0.048	5.14343e-08	Hep1	Slc22a30
Angptl4	3.16604e-12	0.41315	0.13	0.045	6.58093e-08	Hep1	Angptl4
Adam17	3.44529e-12	0.294897	0.113	0.034	7.16138e-08	Hep1	Adam17
Tspan4	3.46521e-12	0.335809	0.166	0.067	7.20278e-08	Hep1	Tspan4
9530068E07Rik	3.50734e-12	0.31087	0.156	0.06	7.29036e-08	Hep1	9530068E07Rik
Prdx4	4.07434e-12	0.488027	0.22	0.11	8.46893e-08	Hep1	Prdx4
Hexb	4.30189e-12	0.361413	0.106	0.031	8.94191e-08	Hep1	Hexb
Ces1g	4.42213e-12	0.419087	0.136	0.049	9.19184e-08	Hep1	Ces1g
Atrx	4.43814e-12	0.455138	0.332	0.193	9.22512e-08	Hep1	Atrx
Uggt1	4.49357e-12	0.303429	0.115	0.036	9.34034e-08	Hep1	Uggt1
Plod1	4.50972e-12	0.374579	0.146	0.055	9.3739e-08	Hep1	Plod1
Lsr	4.72279e-12	0.463037	0.158	0.063	9.81679e-08	Hep1	Lsr
Sdc2	4.95254e-12	0.425662	0.201	0.093	1.02943e-07	Hep1	Sdc2
Tpm4	5.42509e-12	0.530225	0.224	0.11	1.12766e-07	Hep1	Tpm4
St3gal5	5.59457e-12	0.518049	0.327	0.199	1.16289e-07	Hep1	St3gal5
Mst1	5.92451e-12	0.387605	0.13	0.045	1.23147e-07	Hep1	Mst1
H13	7.24557e-12	0.367436	0.202	0.093	1.50606e-07	Hep1	H13
Ssr1	7.71138e-12	0.540338	0.224	0.111	1.60289e-07	Hep1	Ssr1
Ugt2b36	8.34174e-12	0.616961	0.394	0.261	1.73391e-07	Hep1	Ugt2b36
Slc39a1	8.64153e-12	0.512183	0.207	0.101	1.79623e-07	Hep1	Slc39a1
Enpp2	8.78708e-12	0.265642	0.112	0.034	1.82648e-07	Hep1	Enpp2
Lpcat3	9.9396e-12	0.261843	0.131	0.045	2.06605e-07	Hep1	Lpcat3
Ganab	1.17441e-11	0.277541	0.132	0.047	2.44114e-07	Hep1	Ganab
Gm47283	1.19833e-11	0.68993	0.158	0.064	2.49085e-07	Hep1	Gm47283
Slc16a10	1.35618e-11	0.346133	0.102	0.029	2.81896e-07	Hep1	Slc16a10
Golim4	1.36662e-11	0.38442	0.153	0.061	2.84066e-07	Hep1	Golim4
Lmbrd2	1.39006e-11	0.345921	0.141	0.053	2.88938e-07	Hep1	Lmbrd2
Gjb2	1.40899e-11	0.395287	0.187	0.083	2.92872e-07	Hep1	Gjb2
Hcls1	1.49915e-11	0.340318	0.108	0.033	3.11613e-07	Hep1	Hcls1
Anxa2	1.54516e-11	0.509183	0.183	0.084	3.21177e-07	Hep1	Anxa2
Bgn	1.55509e-11	0.449627	0.173	0.074	3.23242e-07	Hep1	Bgn
Bfar	1.58933e-11	0.376328	0.145	0.056	3.30358e-07	Hep1	Bfar
Frrs1	1.697e-11	0.410678	0.115	0.037	3.52738e-07	Hep1	Frrs1
Kdelr2	1.728e-11	0.474258	0.256	0.139	3.59182e-07	Hep1	Kdelr2
Map4k4	1.73664e-11	0.342159	0.173	0.076	3.60977e-07	Hep1	Map4k4
Arrb2	1.74538e-11	0.418819	0.141	0.054	3.62794e-07	Hep1	Arrb2
Tinagl1	1.87848e-11	0.486018	0.199	0.092	3.90462e-07	Hep1	Tinagl1
Gcgr	1.90222e-11	0.599212	0.169	0.073	3.95396e-07	Hep1	Gcgr
C8a	2.01787e-11	0.578795	0.359	0.232	4.19434e-07	Hep1	C8a
Ugt2b1	2.13374e-11	0.442175	0.161	0.067	4.43518e-07	Hep1	Ugt2b1
Clk1	2.16567e-11	0.603811	0.252	0.136	4.50157e-07	Hep1	Clk1
Tgfbr2	2.39142e-11	0.384408	0.151	0.061	4.9708e-07	Hep1	Tgfbr2
Actr3	2.44571e-11	0.475377	0.327	0.199	5.08366e-07	Hep1	Actr3
Itpkb	2.48295e-11	0.512351	0.16	0.067	5.16106e-07	Hep1	Itpkb
Dennd5a	2.53141e-11	0.408368	0.171	0.076	5.26178e-07	Hep1	Dennd5a
Cyp2c23	2.54639e-11	0.399011	0.184	0.084	5.29292e-07	Hep1	Cyp2c23
Dhrs7	3.14244e-11	0.348247	0.142	0.055	6.53187e-07	Hep1	Dhrs7
Ankrd11	3.25437e-11	0.520849	0.267	0.149	6.76452e-07	Hep1	Ankrd11
Hsd17b13	3.65656e-11	0.753347	0.274	0.164	7.60052e-07	Hep1	Hsd17b13
Scarb1	3.98068e-11	0.416895	0.145	0.058	8.27424e-07	Hep1	Scarb1
Meis2	4.26296e-11	0.529477	0.186	0.084	8.86098e-07	Hep1	Meis2
Rnf13	4.59379e-11	0.330079	0.191	0.089	9.54865e-07	Hep1	Rnf13
Heg1	4.97332e-11	0.393301	0.143	0.058	1.03375e-06	Hep1	Heg1
Rhob	5.04259e-11	0.522587	0.207	0.104	1.04815e-06	Hep1	Rhob
Fyn	5.07625e-11	0.367158	0.195	0.089	1.05515e-06	Hep1	Fyn
Plxnd1	5.34631e-11	0.523376	0.181	0.083	1.11128e-06	Hep1	Plxnd1
Neurl3	5.36158e-11	0.371035	0.121	0.043	1.11446e-06	Hep1	Neurl3
Ankrd44	5.40175e-11	0.490525	0.154	0.065	1.12281e-06	Hep1	Ankrd44
Lrp10	5.49418e-11	0.34131	0.165	0.071	1.14202e-06	Hep1	Lrp10
Eva1b	5.76361e-11	0.320505	0.138	0.054	1.19802e-06	Hep1	Eva1b
Wnt2	6.11658e-11	0.473165	0.128	0.047	1.27139e-06	Hep1	Wnt2
Rtn3	7.82187e-11	0.447043	0.231	0.123	1.62585e-06	Hep1	Rtn3
Tm4sf4	8.57295e-11	0.446712	0.164	0.071	1.78197e-06	Hep1	Tm4sf4
Reep3	9.35336e-11	0.516882	0.338	0.212	1.94419e-06	Hep1	Reep3
Tob2	1.00944e-10	0.4182	0.228	0.119	2.09822e-06	Hep1	Tob2
Esam	1.02768e-10	0.442228	0.184	0.085	2.13613e-06	Hep1	Esam
Sdf4	1.07728e-10	0.463832	0.244	0.133	2.23923e-06	Hep1	Sdf4
Tmem106b	1.17259e-10	0.429875	0.244	0.132	2.43734e-06	Hep1	Tmem106b
Cept1	1.20059e-10	0.41904	0.141	0.057	2.49555e-06	Hep1	Cept1
Ssr2	1.30495e-10	0.465737	0.175	0.081	2.71247e-06	Hep1	Ssr2
Prrc2c	1.34775e-10	0.408014	0.31	0.184	2.80144e-06	Hep1	Prrc2c
Ifi203	1.3821e-10	0.566946	0.19	0.091	2.87283e-06	Hep1	Ifi203
Dpy19l1	1.45849e-10	0.394579	0.123	0.045	3.03162e-06	Hep1	Dpy19l1
Slc17a2	1.46517e-10	0.521314	0.186	0.089	3.04551e-06	Hep1	Slc17a2
Cd1d1	1.48253e-10	0.358497	0.146	0.059	3.08159e-06	Hep1	Cd1d1
Orai1	1.5038e-10	0.297207	0.126	0.046	3.12581e-06	Hep1	Orai1
Pros1	1.54071e-10	0.283511	0.186	0.086	3.20251e-06	Hep1	Pros1
Dusp3	1.59994e-10	0.346951	0.315	0.183	3.32564e-06	Hep1	Dusp3
Snrk	1.62126e-10	0.424852	0.27	0.149	3.36995e-06	Hep1	Snrk
Ctla2a	1.62352e-10	0.550308	0.179	0.083	3.37464e-06	Hep1	Ctla2a
Sec62	1.68844e-10	0.36082	0.366	0.232	3.5096e-06	Hep1	Sec62
Zdhhc20	1.70511e-10	0.259192	0.123	0.045	3.54425e-06	Hep1	Zdhhc20
Cxcl10	1.90698e-10	0.407771	0.124	0.046	3.96385e-06	Hep1	Cxcl10
Apcs	2.06461e-10	0.541726	0.252	0.142	4.2915e-06	Hep1	Apcs
BC004004	2.06598e-10	0.33613	0.16	0.071	4.29434e-06	Hep1	BC004004
Acsl1	2.09301e-10	0.47636	0.405	0.275	4.35053e-06	Hep1	Acsl1
Prpf38b	2.09781e-10	0.358479	0.183	0.085	4.36051e-06	Hep1	Prpf38b
Tmco1	2.10649e-10	0.471834	0.267	0.158	4.37855e-06	Hep1	Tmco1
Bcl2l11	2.22805e-10	0.370826	0.111	0.038	4.63123e-06	Hep1	Bcl2l11
Impad1	2.28365e-10	0.425433	0.154	0.067	4.74681e-06	Hep1	Impad1
Atp8a1	2.28706e-10	0.363381	0.108	0.037	4.75387e-06	Hep1	Atp8a1
Luc7l2	2.36837e-10	0.778843	0.314	0.196	4.92289e-06	Hep1	Luc7l2
Slc22a18	2.45108e-10	0.252387	0.106	0.035	5.09481e-06	Hep1	Slc22a18
Gng11	2.81195e-10	0.627299	0.237	0.13	5.84492e-06	Hep1	Gng11
Elf1	2.91163e-10	0.438917	0.244	0.132	6.05211e-06	Hep1	Elf1
Clec14a	2.92163e-10	0.590649	0.181	0.087	6.0729e-06	Hep1	Clec14a
Ankrd12	2.98402e-10	0.424369	0.151	0.065	6.20259e-06	Hep1	Ankrd12
F2r	3.0145e-10	0.462402	0.165	0.075	6.26595e-06	Hep1	F2r
Id3	3.12539e-10	0.414133	0.393	0.255	6.49644e-06	Hep1	Id3
F13b	3.29054e-10	0.312537	0.153	0.065	6.83971e-06	Hep1	F13b
Mat2a	3.36431e-10	0.4422	0.302	0.178	6.99306e-06	Hep1	Mat2a
Cyp2c54	3.41608e-10	0.408938	0.13	0.05	7.10067e-06	Hep1	Cyp2c54
Tln1	3.44642e-10	0.338909	0.282	0.165	7.16372e-06	Hep1	Tln1
Pde3b	3.9984e-10	0.273382	0.12	0.044	8.31108e-06	Hep1	Pde3b
Flt4	4.12936e-10	0.492879	0.184	0.088	8.5833e-06	Hep1	Flt4
Tex264	4.22958e-10	0.328729	0.153	0.067	8.7916e-06	Hep1	Tex264
Tnfrsf1a	4.42476e-10	0.337658	0.232	0.123	9.19731e-06	Hep1	Tnfrsf1a
Nid1	4.59299e-10	0.361284	0.134	0.054	9.54698e-06	Hep1	Nid1
Ccdc80	4.63518e-10	0.378425	0.138	0.057	9.63469e-06	Hep1	Ccdc80
Pgd	4.75628e-10	0.296769	0.127	0.049	9.8864e-06	Hep1	Pgd
Tmem106a	4.86267e-10	0.508388	0.143	0.062	1.01075e-05	Hep1	Tmem106a
Ces2e	5.051e-10	0.349862	0.105	0.036	1.0499e-05	Hep1	Ces2e
Derl1	5.42502e-10	0.360611	0.232	0.127	1.12764e-05	Hep1	Derl1
Fli1	5.58421e-10	0.320356	0.13	0.051	1.16073e-05	Hep1	Fli1
Entpd5	5.65119e-10	0.305491	0.145	0.061	1.17466e-05	Hep1	Entpd5
Sema6a	5.89771e-10	0.636355	0.162	0.076	1.2259e-05	Hep1	Sema6a
Gusb	5.96498e-10	0.274275	0.111	0.04	1.23988e-05	Hep1	Gusb
Fkbp2	6.00539e-10	0.359494	0.31	0.192	1.24828e-05	Hep1	Fkbp2
Abcg1	6.0719e-10	0.421125	0.134	0.055	1.2621e-05	Hep1	Abcg1
Tmbim4	6.61515e-10	0.393372	0.244	0.139	1.37503e-05	Hep1	Tmbim4
Add3	6.82581e-10	0.524355	0.173	0.084	1.41881e-05	Hep1	Add3
Pon2	6.91931e-10	0.341865	0.184	0.09	1.43825e-05	Hep1	Pon2
Rgl1	7.25511e-10	0.378645	0.171	0.08	1.50805e-05	Hep1	Rgl1
Ktn1	8.66418e-10	0.274652	0.13	0.052	1.80094e-05	Hep1	Ktn1
Itga9	8.99383e-10	0.469242	0.157	0.071	1.86946e-05	Hep1	Itga9
Rbms1	1.0374e-09	0.270867	0.327	0.196	2.15634e-05	Hep1	Rbms1
Dag1	1.05401e-09	0.282231	0.128	0.052	2.19086e-05	Hep1	Dag1
Skil	1.11356e-09	0.446942	0.168	0.08	2.31464e-05	Hep1	Skil
Aup1	1.1293e-09	0.459315	0.243	0.141	2.34736e-05	Hep1	Aup1
Lcn2	1.13558e-09	0.865288	0.359	0.24	2.36041e-05	Hep1	Lcn2
Adgrl4	1.15674e-09	0.407958	0.176	0.084	2.4044e-05	Hep1	Adgrl4
Col4a1	1.1833e-09	0.340622	0.161	0.072	2.4596e-05	Hep1	Col4a1
Kidins220	1.24357e-09	0.325654	0.115	0.043	2.58489e-05	Hep1	Kidins220
Dnajb11	1.2664e-09	0.379518	0.199	0.103	2.63234e-05	Hep1	Dnajb11
Ifi204	1.27763e-09	0.467375	0.143	0.063	2.65568e-05	Hep1	Ifi204
Arpc4	1.28194e-09	0.426683	0.261	0.154	2.66464e-05	Hep1	Arpc4
Selenos	1.29002e-09	0.32752	0.269	0.157	2.68143e-05	Hep1	Selenos
Stt3b	1.34186e-09	0.361329	0.147	0.065	2.7892e-05	Hep1	Stt3b
Sdcbp	1.34611e-09	0.544384	0.297	0.188	2.79802e-05	Hep1	Sdcbp
Bptf	1.39922e-09	0.348624	0.21	0.11	2.90841e-05	Hep1	Bptf
Tspan31	1.45733e-09	0.497194	0.235	0.135	3.02921e-05	Hep1	Tspan31
Notch1	1.48447e-09	0.398581	0.161	0.075	3.08562e-05	Hep1	Notch1
Masp2	1.55482e-09	0.514183	0.251	0.148	3.23186e-05	Hep1	Masp2
Mycbp2	1.57642e-09	0.359482	0.196	0.101	3.27674e-05	Hep1	Mycbp2
Slco2a1	1.67257e-09	0.336842	0.179	0.084	3.4766e-05	Hep1	Slco2a1
Cd93	1.73582e-09	0.379225	0.16	0.074	3.60807e-05	Hep1	Cd93
Jam2	1.75695e-09	0.461955	0.161	0.075	3.65201e-05	Hep1	Jam2
Cnppd1	1.78751e-09	0.29888	0.115	0.043	3.71552e-05	Hep1	Cnppd1
Wdfy3	1.8149e-09	0.297495	0.153	0.069	3.77246e-05	Hep1	Wdfy3
Abca6	2.01622e-09	0.316769	0.105	0.037	4.19091e-05	Hep1	Abca6
Ifnar2	2.07167e-09	0.440045	0.285	0.175	4.30618e-05	Hep1	Ifnar2
Tram1	2.09507e-09	0.412724	0.31	0.196	4.35481e-05	Hep1	Tram1
Utrn	2.13099e-09	0.367582	0.135	0.057	4.42947e-05	Hep1	Utrn
Akap13	2.3707e-09	0.389913	0.25	0.141	4.92773e-05	Hep1	Akap13
AW112010	2.54035e-09	0.460495	0.439	0.316	5.28036e-05	Hep1	AW112010
Sgpp1	2.59105e-09	0.431953	0.213	0.115	5.38576e-05	Hep1	Sgpp1
Gimap4	2.7931e-09	0.458909	0.186	0.093	5.80574e-05	Hep1	Gimap4
Srpr	2.89736e-09	0.445918	0.201	0.106	6.02245e-05	Hep1	Srpr
Wsb1	2.98068e-09	0.398813	0.188	0.097	6.19563e-05	Hep1	Wsb1
Ptbp3	3.00412e-09	0.35742	0.357	0.228	6.24437e-05	Hep1	Ptbp3
Tpbgl	3.25649e-09	0.346912	0.151	0.068	6.76893e-05	Hep1	Tpbgl
Fuca1	3.38903e-09	0.375947	0.199	0.106	7.04444e-05	Hep1	Fuca1
Slc43a3	3.57621e-09	0.393587	0.177	0.086	7.43351e-05	Hep1	Slc43a3
Emc7	3.58475e-09	0.309044	0.213	0.115	7.45127e-05	Hep1	Emc7
Tmem63b	3.62616e-09	0.299111	0.12	0.048	7.53733e-05	Hep1	Tmem63b
Lima1	3.72918e-09	0.256909	0.157	0.073	7.75147e-05	Hep1	Lima1
Rictor	3.8811e-09	0.271362	0.124	0.05	8.06725e-05	Hep1	Rictor
Chst15	3.93131e-09	0.341732	0.15	0.068	8.17161e-05	Hep1	Chst15
Atraid	3.95926e-09	0.394093	0.236	0.136	8.22972e-05	Hep1	Atraid
Vsir	4.12836e-09	0.282546	0.113	0.045	8.58122e-05	Hep1	Vsir
Rnf149	4.385e-09	0.363566	0.102	0.037	9.11466e-05	Hep1	Rnf149
Ddhd1	4.40537e-09	0.468284	0.132	0.058	9.157e-05	Hep1	Ddhd1
Slc6a6	4.40987e-09	0.401278	0.195	0.103	9.16637e-05	Hep1	Slc6a6
Ahnak	4.61184e-09	0.469417	0.207	0.115	9.58618e-05	Hep1	Ahnak
Ceacam1	4.79403e-09	0.365387	0.151	0.07	9.96487e-05	Hep1	Ceacam1
Clic4	5.36153e-09	0.262809	0.263	0.154	0.000111445	Hep1	Clic4
Nr4a1	5.42803e-09	0.525403	0.126	0.053	0.000112827	Hep1	Nr4a1
Snx5	6.17394e-09	0.38252	0.266	0.16	0.000128332	Hep1	Snx5
Lrpap1	6.90709e-09	0.307514	0.121	0.05	0.000143571	Hep1	Lrpap1
Pemt	8.06905e-09	0.56409	0.336	0.233	0.000167723	Hep1	Pemt
Peak1	8.70642e-09	0.479416	0.151	0.072	0.000180972	Hep1	Peak1
Hpcal1	9.19555e-09	0.294921	0.138	0.063	0.000191139	Hep1	Hpcal1
Tuba1a	9.55375e-09	0.330276	0.115	0.046	0.000198584	Hep1	Tuba1a
Fads1	9.91921e-09	0.385073	0.218	0.122	0.000206181	Hep1	Fads1
Bnip2	1.05384e-08	0.368066	0.25	0.148	0.000219052	Hep1	Bnip2
Icam1	1.24064e-08	0.286633	0.116	0.047	0.000257879	Hep1	Icam1
Dgat2	1.24328e-08	0.399906	0.266	0.163	0.000258428	Hep1	Dgat2
44621	1.26921e-08	0.459046	0.344	0.238	0.000263818	Hep1	44621
Ezr	1.29704e-08	0.349073	0.101	0.037	0.000269603	Hep1	Ezr
Cpt1a	1.29756e-08	0.289762	0.191	0.1	0.000269711	Hep1	Cpt1a
Crim1	1.305e-08	0.420999	0.153	0.073	0.000271257	Hep1	Crim1
Ifi207	1.33955e-08	0.355498	0.13	0.057	0.000278439	Hep1	Ifi207
Slc16a2	1.34821e-08	0.325545	0.146	0.068	0.00028024	Hep1	Slc16a2
Vps37b	1.4568e-08	0.519558	0.153	0.074	0.000302809	Hep1	Vps37b
Lbh	1.52035e-08	0.425807	0.105	0.041	0.00031602	Hep1	Lbh
Cyyr1	1.58269e-08	0.419666	0.156	0.075	0.000328979	Hep1	Cyyr1
Cyp7b1	1.63588e-08	0.274162	0.128	0.056	0.000340034	Hep1	Cyp7b1
Nfe2l1	1.70789e-08	0.319083	0.198	0.106	0.000355001	Hep1	Nfe2l1
Anxa3	1.79633e-08	0.345599	0.116	0.049	0.000373386	Hep1	Anxa3
Tmed4	1.94186e-08	0.295778	0.116	0.048	0.000403636	Hep1	Tmed4
Myo6	1.96146e-08	0.312841	0.157	0.076	0.000407709	Hep1	Myo6
Mef2a	1.98615e-08	0.382138	0.244	0.145	0.000412841	Hep1	Mef2a
Slc25a4	2.03144e-08	0.360789	0.134	0.062	0.000422255	Hep1	Slc25a4
Ndfip1	2.11623e-08	0.402568	0.428	0.31	0.000439879	Hep1	Ndfip1
Elk3	2.15117e-08	0.374828	0.158	0.077	0.000447143	Hep1	Elk3
Cyp2j5	2.22016e-08	0.435798	0.248	0.152	0.000461482	Hep1	Cyp2j5
Zbtb4	2.22789e-08	0.35192	0.135	0.062	0.000463089	Hep1	Zbtb4
Rnf213	2.26932e-08	0.384378	0.156	0.076	0.0004717	Hep1	Rnf213
Cd84	2.4298e-08	0.423441	0.127	0.057	0.000505058	Hep1	Cd84
Atp2c1	2.48012e-08	0.357523	0.117	0.05	0.000515518	Hep1	Atp2c1
Fnbp1	2.60864e-08	0.38089	0.128	0.058	0.000542231	Hep1	Fnbp1
Tm4sf1	2.78854e-08	0.461331	0.175	0.091	0.000579626	Hep1	Tm4sf1
Slc31a2	2.84361e-08	0.264306	0.105	0.042	0.000591074	Hep1	Slc31a2
Ogt	3.23793e-08	0.295067	0.157	0.078	0.000673036	Hep1	Ogt
Tmem245	3.38482e-08	0.258363	0.101	0.039	0.00070357	Hep1	Tmem245
Yme1l1	3.40319e-08	0.295249	0.168	0.084	0.000707386	Hep1	Yme1l1
Pea15a	3.44502e-08	0.379211	0.158	0.08	0.000716082	Hep1	Pea15a
Myo10	3.54058e-08	0.285925	0.194	0.105	0.000735944	Hep1	Myo10
Gbp7	3.71931e-08	0.320512	0.127	0.057	0.000773096	Hep1	Gbp7
Fads2	3.73536e-08	0.373368	0.216	0.123	0.000776431	Hep1	Fads2
Grina	3.91971e-08	0.288318	0.284	0.178	0.000814751	Hep1	Grina
Rhoc	4.2796e-08	0.402708	0.18	0.097	0.000889558	Hep1	Rhoc
Mup17	4.3541e-08	1.2096	0.217	0.128	0.000905043	Hep1	Mup17
M6pr	4.46343e-08	0.335048	0.166	0.086	0.000927769	Hep1	M6pr
Pakap.1	4.71647e-08	0.431743	0.166	0.084	0.000980366	Hep1	Pakap.1
Nfat5	4.75322e-08	0.355353	0.15	0.074	0.000988003	Hep1	Nfat5
Epb41l2	5.28858e-08	0.306569	0.162	0.082	0.00109928	Hep1	Epb41l2
Lnpep	5.29709e-08	0.301502	0.154	0.076	0.00110105	Hep1	Lnpep
Mydgf	5.42359e-08	0.376303	0.267	0.17	0.00112735	Hep1	Mydgf
Mup7	6.4198e-08	0.814908	0.553	0.462	0.00133442	Hep1	Mup7
Ckap4	6.42793e-08	0.380294	0.106	0.045	0.00133611	Hep1	Ckap4
Rcan1	6.58099e-08	0.252938	0.112	0.048	0.00136792	Hep1	Rcan1
Rnaset2b	6.75339e-08	0.389491	0.187	0.104	0.00140376	Hep1	Rnaset2b
Taok2	7.01619e-08	0.310406	0.127	0.058	0.00145839	Hep1	Taok2
Rasgrp3	7.68608e-08	0.396848	0.146	0.072	0.00159763	Hep1	Rasgrp3
Sh3bp5	7.7382e-08	0.403286	0.303	0.198	0.00160846	Hep1	Sh3bp5
Tmcc1	7.74599e-08	0.406492	0.154	0.079	0.00161008	Hep1	Tmcc1
Phactr2	7.76701e-08	0.370424	0.127	0.058	0.00161445	Hep1	Phactr2
Leprotl1	7.89592e-08	0.266605	0.142	0.069	0.00164125	Hep1	Leprotl1
Tmed7	8.25759e-08	0.419036	0.194	0.11	0.00171642	Hep1	Tmed7
Tmem259	8.54286e-08	0.333003	0.173	0.093	0.00177572	Hep1	Tmem259
Ergic3	8.95499e-08	0.309555	0.157	0.08	0.00186138	Hep1	Ergic3
Ptpn6	9.40661e-08	0.279675	0.141	0.067	0.00195526	Hep1	Ptpn6
Ptpra	9.55257e-08	0.342756	0.141	0.069	0.0019856	Hep1	Ptpra
Dnajc1	1.06943e-07	0.300255	0.135	0.064	0.00222293	Hep1	Dnajc1
Pgrmc2	1.15834e-07	0.460164	0.151	0.078	0.00240772	Hep1	Pgrmc2
Ugcg	1.1943e-07	0.313372	0.101	0.041	0.00248247	Hep1	Ugcg
Eif4g3	1.28524e-07	0.371779	0.168	0.089	0.00267151	Hep1	Eif4g3
Ssr3	1.28545e-07	0.423624	0.306	0.206	0.00267194	Hep1	Ssr3
Clec2d	1.29538e-07	0.489443	0.243	0.15	0.00269257	Hep1	Clec2d
Arpc1b	1.34113e-07	0.476223	0.359	0.262	0.00278768	Hep1	Arpc1b
Arhgap17	1.43599e-07	0.410004	0.134	0.066	0.00298485	Hep1	Arhgap17
Zfp292	1.55828e-07	0.389551	0.13	0.062	0.00323905	Hep1	Zfp292
Arhgap31	1.59866e-07	0.335921	0.143	0.071	0.00332297	Hep1	Arhgap31
Mapre1	1.65109e-07	0.341377	0.254	0.158	0.00343196	Hep1	Mapre1
AY036118	1.67604e-07	0.428689	0.694	0.597	0.00348381	Hep1	AY036118
Clip1	1.82481e-07	0.318751	0.151	0.076	0.00379305	Hep1	Clip1
Xdh	1.83674e-07	0.375651	0.236	0.144	0.00381786	Hep1	Xdh
Cdc42ep2	2.01975e-07	0.312071	0.12	0.056	0.00419826	Hep1	Cdc42ep2
Rell1	2.08175e-07	0.332081	0.143	0.071	0.00432713	Hep1	Rell1
Tor1aip1	2.15232e-07	0.35559	0.231	0.141	0.00447381	Hep1	Tor1aip1
Slc38a10	2.16168e-07	0.304888	0.139	0.069	0.00449327	Hep1	Slc38a10
Cd9	2.28105e-07	0.333047	0.138	0.067	0.00474139	Hep1	Cd9
Galnt2	2.31703e-07	0.265323	0.111	0.049	0.00481618	Hep1	Galnt2
Sh3glb1	2.32391e-07	0.32676	0.411	0.306	0.00483048	Hep1	Sh3glb1
Prkch	2.3496e-07	0.317795	0.111	0.05	0.00488388	Hep1	Prkch
Etnk1	2.37046e-07	0.274503	0.214	0.125	0.00492724	Hep1	Etnk1
Cyp4b1	2.40619e-07	0.444925	0.147	0.076	0.0050015	Hep1	Cyp4b1
Git2	2.47892e-07	0.369567	0.12	0.056	0.00515268	Hep1	Git2
Kmt2a	2.6008e-07	0.297124	0.15	0.076	0.00540603	Hep1	Kmt2a
Dpagt1	2.67421e-07	0.305999	0.121	0.057	0.00555862	Hep1	Dpagt1
Pcdh17	2.67878e-07	0.347657	0.113	0.051	0.00556811	Hep1	Pcdh17
Zfp36l2	2.74049e-07	0.342546	0.308	0.206	0.00569639	Hep1	Zfp36l2
Abcb4	3.00043e-07	0.294344	0.16	0.084	0.00623669	Hep1	Abcb4
Tpd52	3.30171e-07	0.393075	0.183	0.104	0.00686294	Hep1	Tpd52
Tnfaip2	3.44778e-07	0.340117	0.154	0.081	0.00716655	Hep1	Tnfaip2
Golgb1	3.55962e-07	0.359056	0.203	0.119	0.00739904	Hep1	Golgb1
Son	3.60564e-07	0.409539	0.378	0.272	0.00749469	Hep1	Son
Tut4	3.71194e-07	0.306979	0.176	0.098	0.00771564	Hep1	Tut4
Fam117b	3.93314e-07	0.285363	0.135	0.067	0.00817543	Hep1	Fam117b
Bclaf1	4.09687e-07	0.379838	0.239	0.15	0.00851575	Hep1	Bclaf1
Mlec	4.15884e-07	0.313943	0.145	0.074	0.00864457	Hep1	Mlec
Cyp2c50	4.48376e-07	0.560455	0.265	0.179	0.00931994	Hep1	Cyp2c50
Aida	4.49473e-07	0.250827	0.109	0.049	0.00934275	Hep1	Aida
Irf1	4.82601e-07	0.261946	0.172	0.095	0.0100313	Hep1	Irf1
Rapgef5	5.17288e-07	0.274918	0.142	0.071	0.0107523	Hep1	Rapgef5
Mapre2	5.20783e-07	0.259804	0.151	0.08	0.010825	Hep1	Mapre2
Myct1	5.38298e-07	0.333336	0.126	0.061	0.0111891	Hep1	Myct1
Galnt1	5.50293e-07	0.268929	0.175	0.097	0.0114384	Hep1	Galnt1
Podxl	5.55843e-07	0.381824	0.115	0.054	0.0115538	Hep1	Podxl
Thoc2	5.66786e-07	0.29081	0.209	0.124	0.0117812	Hep1	Thoc2
Cd59a	5.66944e-07	0.297485	0.231	0.141	0.0117845	Hep1	Cd59a
Camk2d	5.77868e-07	0.371364	0.136	0.07	0.0120116	Hep1	Camk2d
B4galt1	5.86511e-07	0.258369	0.139	0.071	0.0121912	Hep1	B4galt1
Sbno2	6.16454e-07	0.368899	0.128	0.063	0.0128136	Hep1	Sbno2
Rps29	6.2376e-07	0.351432	0.823	0.825	0.0129655	Hep1	Rps29
Retreg1	6.24209e-07	0.271615	0.184	0.105	0.0129748	Hep1	Retreg1
Tuba1b	6.29821e-07	0.386521	0.295	0.201	0.0130915	Hep1	Tuba1b
H2-Q4	6.42417e-07	0.326237	0.135	0.069	0.0133533	Hep1	H2-Q4
Spcs2	6.58727e-07	0.482123	0.333	0.241	0.0136923	Hep1	Spcs2
Tiparp	7.13286e-07	0.351379	0.115	0.054	0.0148264	Hep1	Tiparp
Adgrl2	7.33727e-07	0.305704	0.141	0.071	0.0152513	Hep1	Adgrl2
Sec11a	7.73009e-07	0.293944	0.179	0.103	0.0160678	Hep1	Sec11a
Ttc14	7.9711e-07	0.274581	0.106	0.048	0.0165687	Hep1	Ttc14
Fosl2	8.23111e-07	0.251711	0.13	0.064	0.0171092	Hep1	Fosl2
Pnisr	8.40033e-07	0.338868	0.157	0.085	0.0174609	Hep1	Pnisr
Serpina10	8.47392e-07	0.340608	0.218	0.136	0.0176139	Hep1	Serpina10
Wdr1	8.67193e-07	0.34972	0.192	0.115	0.0180255	Hep1	Wdr1
Ufl1	9.21313e-07	0.345883	0.106	0.049	0.0191504	Hep1	Ufl1
Hspa1a	9.40857e-07	0.321679	0.1	0.044	0.0195567	Hep1	Hspa1a
Txndc15	9.72966e-07	0.315111	0.169	0.095	0.0202241	Hep1	Txndc15
G6pc	9.87977e-07	0.555937	0.231	0.148	0.0205361	Hep1	G6pc
Rapgef2	1.01043e-06	0.31209	0.12	0.058	0.0210029	Hep1	Rapgef2
Btg1	1.04682e-06	0.512804	0.383	0.292	0.0217592	Hep1	Btg1
Dhrs3	1.08053e-06	0.299918	0.292	0.198	0.0224598	Hep1	Dhrs3
Emc3	1.08583e-06	0.271161	0.136	0.071	0.0225701	Hep1	Emc3
Sema6d	1.12218e-06	0.364422	0.104	0.048	0.0233256	Hep1	Sema6d
Mmrn2	1.16662e-06	0.335094	0.142	0.075	0.0242494	Hep1	Mmrn2
Lman1	1.19351e-06	0.326415	0.297	0.207	0.0248083	Hep1	Lman1
Ralgapa2	1.26991e-06	0.274468	0.161	0.089	0.0263963	Hep1	Ralgapa2
Plekho2	1.28143e-06	0.315621	0.115	0.055	0.0266358	Hep1	Plekho2
Dse	1.28158e-06	0.384913	0.13	0.067	0.026639	Hep1	Dse
Lpar6	1.28577e-06	0.306476	0.12	0.059	0.0267261	Hep1	Lpar6
Kmt2e	1.29529e-06	0.290988	0.254	0.165	0.026924	Hep1	Kmt2e
Ociad1	1.32351e-06	0.290627	0.151	0.082	0.0275105	Hep1	Ociad1
Atp6ap2	1.33448e-06	0.344002	0.112	0.054	0.0277385	Hep1	Atp6ap2
Ggh	1.35529e-06	0.278622	0.105	0.049	0.0281711	Hep1	Ggh
Dad1	1.39356e-06	0.397046	0.39	0.295	0.0289666	Hep1	Dad1
Mgat1	1.41823e-06	0.273715	0.165	0.092	0.0294794	Hep1	Mgat1
Mef2c	1.61959e-06	0.358038	0.13	0.067	0.0336648	Hep1	Mef2c
Rasip1	1.69679e-06	0.275087	0.139	0.073	0.0352695	Hep1	Rasip1
Calcrl	1.74413e-06	0.300133	0.158	0.087	0.0362536	Hep1	Calcrl
Tmed3	1.82182e-06	0.286991	0.149	0.082	0.0378684	Hep1	Tmed3
Tmem123	1.85979e-06	0.2658	0.119	0.058	0.0386575	Hep1	Tmem123
Rcn1	1.89783e-06	0.364329	0.127	0.065	0.0394484	Hep1	Rcn1
Nktr	2.01272e-06	0.348508	0.214	0.134	0.0418363	Hep1	Nktr
Sipa1	2.02967e-06	0.277724	0.116	0.057	0.0421887	Hep1	Sipa1
Numa1	2.06347e-06	0.335707	0.157	0.087	0.0428914	Hep1	Numa1
Cnn2	2.08971e-06	0.338164	0.121	0.062	0.0434367	Hep1	Cnn2
Tek	2.1237e-06	0.272819	0.139	0.073	0.0441431	Hep1	Tek
Cyp27a1	2.19179e-06	0.423922	0.221	0.142	0.0455585	Hep1	Cyp27a1
Itpr2	2.27429e-06	0.299167	0.145	0.078	0.0472735	Hep1	Itpr2
Mcl1	2.2826e-06	0.362477	0.375	0.282	0.0474461	Hep1	Mcl1
Rasgrp2	2.28363e-06	0.455322	0.194	0.119	0.0474676	Hep1	Rasgrp2
Emc10	2.288e-06	0.350182	0.176	0.104	0.0475583	Hep1	Emc10
Pan3	2.31144e-06	0.336748	0.13	0.067	0.0480456	Hep1	Pan3
Yipf5	2.38898e-06	0.325147	0.134	0.07	0.0496572	Hep1	Yipf5
Scp2	2.9967e-173	1.42344	0.991	0.898	6.22894e-169	Hep2	Scp2
Akr1c6	2.91272e-141	1.65651	0.941	0.668	6.05439e-137	Hep2	Akr1c6
Aldob	2.21616e-135	1.31927	0.97	0.835	4.60651e-131	Hep2	Aldob
Fabp1	6.27296e-134	1.59243	0.992	0.928	1.3039e-129	Hep2	Fabp1
Dbi	2.81843e-124	1.27829	0.971	0.867	5.85839e-120	Hep2	Dbi
Gsta3	1.47664e-117	1.55002	0.912	0.645	3.06933e-113	Hep2	Gsta3
Phyh	3.89612e-117	1.38393	0.922	0.71	8.09848e-113	Hep2	Phyh
Ass1	3.39367e-116	1.57558	0.905	0.677	7.05408e-112	Hep2	Ass1
Cyb5a	3.32585e-108	1.32809	0.915	0.744	6.9131e-104	Hep2	Cyb5a
Acaa2	4.93646e-106	1.47087	0.864	0.589	1.02609e-101	Hep2	Acaa2
Bhmt	4.38837e-105	2.04422	0.853	0.508	9.12166e-101	Hep2	Bhmt
Ttc36	2.13025e-99	1.38124	0.856	0.62	4.42794e-95	Hep2	Ttc36
Gnmt	1.66596e-98	1.44776	0.869	0.629	3.46286e-94	Hep2	Gnmt
Gstp1	3.05476e-97	1.91897	0.849	0.613	6.34963e-93	Hep2	Gstp1
Arg1	1.07708e-95	1.45573	0.839	0.575	2.23881e-91	Hep2	Arg1
Prdx1	5.47103e-95	1.06428	0.924	0.834	1.13721e-90	Hep2	Prdx1
Cdo1	2.98315e-93	1.24616	0.89	0.637	6.20077e-89	Hep2	Cdo1
Uox	2.13561e-91	1.3768	0.856	0.586	4.43907e-87	Hep2	Uox
Car3	4.26517e-91	1.86698	0.826	0.514	8.86558e-87	Hep2	Car3
Hpd	4.27915e-86	1.298	0.851	0.58	8.89465e-82	Hep2	Hpd
Fbp1	2.32448e-83	1.40199	0.819	0.553	4.83166e-79	Hep2	Fbp1
Otc	4.2978e-82	1.60909	0.751	0.42	8.9334e-78	Hep2	Otc
Chchd10	7.29862e-82	1.24619	0.861	0.665	1.51709e-77	Hep2	Chchd10
Hmgcs2	9.84753e-80	1.16559	0.902	0.645	2.04691e-75	Hep2	Hmgcs2
Sephs2	2.14911e-79	1.23268	0.837	0.56	4.46714e-75	Hep2	Sephs2
Eef1a1	8.40024e-78	0.647223	0.979	0.951	1.74607e-73	Hep2	Eef1a1
Gpx1	1.10403e-77	0.956169	0.928	0.834	2.29485e-73	Hep2	Gpx1
Adh1	1.28017e-77	1.27121	0.825	0.56	2.66097e-73	Hep2	Adh1
Cat	1.45685e-76	1.15375	0.912	0.792	3.0282e-72	Hep2	Cat
Rida	5.19776e-75	1.54267	0.783	0.537	1.08041e-70	Hep2	Rida
Mat1a	4.29809e-74	1.27545	0.885	0.716	8.93401e-70	Hep2	Mat1a
Gapdh	3.88804e-72	1.1791	0.859	0.741	8.08168e-68	Hep2	Gapdh
Chchd2	1.945e-71	0.924174	0.889	0.83	4.04288e-67	Hep2	Chchd2
Mdh1	1.44643e-68	1.32852	0.751	0.483	3.00655e-64	Hep2	Mdh1
Prdx6	3.00888e-67	1.26545	0.767	0.507	6.25426e-63	Hep2	Prdx6
Ddt	8.33507e-66	1.22953	0.771	0.532	1.73253e-61	Hep2	Ddt
Adh5	2.02944e-63	1.32362	0.714	0.431	4.2184e-59	Hep2	Adh5
Ndrg2	3.0199e-63	1.16255	0.795	0.525	6.27717e-59	Hep2	Ndrg2
Nudt7	1.06965e-62	1.41184	0.69	0.38	2.22337e-58	Hep2	Nudt7
Aldh2	2.13985e-62	0.950474	0.882	0.767	4.44789e-58	Hep2	Aldh2
Gstm1	3.72696e-62	1.0108	0.889	0.7	7.74685e-58	Hep2	Gstm1
Stard10	8.61531e-62	1.01915	0.817	0.6	1.79078e-57	Hep2	Stard10
Atp5a1	1.65708e-61	1.07979	0.808	0.631	3.4444e-57	Hep2	Atp5a1
Etfb	1.20662e-60	1.23974	0.751	0.537	2.50808e-56	Hep2	Etfb
Atp5b	4.47943e-59	1.07317	0.816	0.668	9.31095e-55	Hep2	Atp5b
Adk	4.59879e-59	1.16638	0.713	0.439	9.55904e-55	Hep2	Adk
Sord	5.92235e-59	1.17504	0.794	0.565	1.23102e-54	Hep2	Sord
Rps2	2.80882e-56	0.741777	0.903	0.847	5.83841e-52	Hep2	Rps2
Gcdh	5.11158e-55	1.24605	0.632	0.319	1.06249e-50	Hep2	Gcdh
Glud1	5.797e-55	0.958834	0.848	0.691	1.20497e-50	Hep2	Glud1
Urah	1.13721e-54	1.36171	0.644	0.377	2.3638e-50	Hep2	Urah
Serpina1e	1.88015e-53	0.991483	0.952	0.903	3.90807e-49	Hep2	Serpina1e
Lap3	3.53172e-53	1.34445	0.615	0.338	7.34103e-49	Hep2	Lap3
Atp5f1	4.14736e-53	1.09885	0.736	0.539	8.62071e-49	Hep2	Atp5f1
Hist1h2bc	4.61258e-53	1.25023	0.673	0.414	9.58771e-49	Hep2	Hist1h2bc
Aldh1l1	7.7926e-53	1.22302	0.702	0.435	1.61977e-48	Hep2	Aldh1l1
Ftl1	1.43387e-52	0.73196	0.975	0.951	2.98044e-48	Hep2	Ftl1
Agxt	1.55589e-52	1.27138	0.606	0.297	3.23408e-48	Hep2	Agxt
Sult2a8	3.41466e-52	1.31414	0.659	0.354	7.09772e-48	Hep2	Sult2a8
Qdpr	1.62272e-51	1.34669	0.616	0.335	3.37299e-47	Hep2	Qdpr
Tat	1.78115e-51	1.14022	0.706	0.421	3.7023e-47	Hep2	Tat
Msrb1	2.06806e-50	1.10446	0.72	0.524	4.29867e-46	Hep2	Msrb1
Glyat	2.6322e-50	1.21053	0.594	0.299	5.47129e-46	Hep2	Glyat
Suclg1	3.00611e-50	1.31692	0.612	0.337	6.24851e-46	Hep2	Suclg1
Atp5j	3.10967e-50	1.02188	0.748	0.596	6.46376e-46	Hep2	Atp5j
Pah	3.72798e-50	1.31658	0.664	0.386	7.74897e-46	Hep2	Pah
Eif1	6.11089e-50	0.690456	0.868	0.777	1.27021e-45	Hep2	Eif1
Ephx2	1.18902e-49	1.18578	0.664	0.393	2.4715e-45	Hep2	Ephx2
Tst	2.61003e-48	1.30361	0.6	0.318	5.42522e-44	Hep2	Tst
Hagh	5.26429e-48	1.21929	0.621	0.359	1.09423e-43	Hep2	Hagh
Rgn	5.83577e-47	1.42604	0.655	0.404	1.21302e-42	Hep2	Rgn
Aldh1a1	1.823e-46	1.34001	0.672	0.405	3.7893e-42	Hep2	Aldh1a1
Rpl36al	1.8682e-46	0.869607	0.798	0.692	3.88323e-42	Hep2	Rpl36al
Grhpr	2.0862e-46	1.19273	0.609	0.342	4.33638e-42	Hep2	Grhpr
Pcbd1	2.70347e-46	1.13002	0.627	0.354	5.61942e-42	Hep2	Pcbd1
Nme2	8.89363e-46	0.96003	0.77	0.654	1.84863e-41	Hep2	Nme2
Upb1	4.01534e-45	1.06271	0.598	0.305	8.34629e-41	Hep2	Upb1
Gstz1	4.92847e-45	1.11112	0.619	0.35	1.02443e-40	Hep2	Gstz1
Atp5h	8.41583e-45	0.942166	0.766	0.644	1.74932e-40	Hep2	Atp5h
Pck1	9.18614e-45	0.913127	0.85	0.676	1.90943e-40	Hep2	Pck1
Ugp2	1.70804e-44	1.11354	0.66	0.416	3.55033e-40	Hep2	Ugp2
Uqcrq	2.64683e-44	0.975553	0.774	0.663	5.5017e-40	Hep2	Uqcrq
Gamt	3.07228e-44	1.26408	0.601	0.362	6.38603e-40	Hep2	Gamt
Fmo5	9.1936e-44	1.1736	0.674	0.414	1.91098e-39	Hep2	Fmo5
Fah	1.01169e-43	1.0981	0.63	0.362	2.1029e-39	Hep2	Fah
Mpc1	1.05011e-43	1.04701	0.667	0.44	2.18276e-39	Hep2	Mpc1
Acaa1b	3.83137e-43	1.25117	0.66	0.405	7.96389e-39	Hep2	Acaa1b
Esd	5.82981e-43	1.09908	0.652	0.427	1.21178e-38	Hep2	Esd
Atp5d	6.66505e-43	1.02214	0.698	0.534	1.3854e-38	Hep2	Atp5d
Aldh7a1	1.42075e-42	1.16607	0.588	0.317	2.95318e-38	Hep2	Aldh7a1
Ppa1	2.24553e-42	1.20307	0.561	0.291	4.66757e-38	Hep2	Ppa1
Haao	3.29575e-42	1.14471	0.532	0.259	6.85055e-38	Hep2	Haao
Pecr	4.65582e-42	1.15553	0.529	0.248	9.67758e-38	Hep2	Pecr
Inmt	7.28127e-42	1.34124	0.548	0.278	1.51349e-37	Hep2	Inmt
Cth	1.34446e-41	1.15535	0.573	0.305	2.79459e-37	Hep2	Cth
Ppia	4.10513e-41	0.719927	0.844	0.79	8.53292e-37	Hep2	Ppia
Selenbp2	4.67923e-41	2.04297	0.516	0.252	9.72625e-37	Hep2	Selenbp2
Tdo2	7.13374e-41	0.804171	0.834	0.686	1.48282e-36	Hep2	Tdo2
Crot	8.04201e-41	0.909861	0.704	0.472	1.67161e-36	Hep2	Crot
Etfa	1.24138e-39	1.10695	0.625	0.39	2.58033e-35	Hep2	Etfa
Hao1	4.08049e-39	1.17387	0.495	0.23	8.48171e-35	Hep2	Hao1
Acat1	5.97227e-39	1.09048	0.629	0.395	1.2414e-34	Hep2	Acat1
Acadm	8.39771e-39	1.11208	0.586	0.337	1.74555e-34	Hep2	Acadm
Selenbp1	1.13315e-38	1.13472	0.516	0.25	2.35537e-34	Hep2	Selenbp1
Uqcrfs1	2.89269e-38	1.04474	0.597	0.366	6.01276e-34	Hep2	Uqcrfs1
Asl	1.3314e-37	1.1279	0.623	0.39	2.76744e-33	Hep2	Asl
Bhmt2	1.83515e-37	1.13019	0.461	0.198	3.81455e-33	Hep2	Bhmt2
Hspd1	2.00325e-37	0.942882	0.72	0.533	4.16396e-33	Hep2	Hspd1
Serpina1c	1.69618e-36	0.610641	0.975	0.952	3.52568e-32	Hep2	Serpina1c
Serpina1a	2.36429e-36	0.665067	0.937	0.896	4.91441e-32	Hep2	Serpina1a
Acat3	2.63767e-36	1.17218	0.513	0.266	5.48267e-32	Hep2	Acat3
Aox3	3.18919e-36	1.05384	0.642	0.407	6.62904e-32	Hep2	Aox3
Fdx1	3.23354e-36	1.11734	0.537	0.292	6.72124e-32	Hep2	Fdx1
Sod2	5.1524e-36	1.05864	0.603	0.389	1.07098e-31	Hep2	Sod2
Hebp1	5.54808e-36	1.02998	0.596	0.364	1.15322e-31	Hep2	Hebp1
Prdx5	9.18229e-36	0.907056	0.682	0.493	1.90863e-31	Hep2	Prdx5
Cbs	4.17821e-35	0.926325	0.575	0.324	8.68484e-31	Hep2	Cbs
Idi1	4.23997e-35	1.06653	0.491	0.216	8.8132e-31	Hep2	Idi1
Oaz1	4.27218e-35	0.735231	0.775	0.696	8.88015e-31	Hep2	Oaz1
Ptms	6.20826e-35	0.830106	0.739	0.62	1.29045e-30	Hep2	Ptms
Ccs	7.7844e-35	1.06558	0.531	0.299	1.61807e-30	Hep2	Ccs
Slc25a5	1.2298e-34	0.884814	0.702	0.561	2.55626e-30	Hep2	Slc25a5
Atp5g1	2.5573e-34	1.08816	0.661	0.537	5.3156e-30	Hep2	Atp5g1
Gclm	2.6376e-34	0.931895	0.66	0.445	5.48251e-30	Hep2	Gclm
Hibadh	3.28554e-34	1.04574	0.564	0.333	6.82932e-30	Hep2	Hibadh
Atp5c1	5.72046e-34	1.07194	0.612	0.456	1.18905e-29	Hep2	Atp5c1
Cox5a	8.79635e-34	0.900288	0.714	0.609	1.82841e-29	Hep2	Cox5a
Cox7b	1.84357e-33	1.02056	0.656	0.519	3.83204e-29	Hep2	Cox7b
Mif	1.94429e-33	1.05421	0.62	0.439	4.0414e-29	Hep2	Mif
Dhrs4	2.88694e-33	1.07071	0.48	0.242	6.00079e-29	Hep2	Dhrs4
Thrsp	2.93249e-33	1.0892	0.548	0.3	6.09548e-29	Hep2	Thrsp
Echs1	3.12396e-33	1.0704	0.546	0.331	6.49346e-29	Hep2	Echs1
Keg1	3.94102e-33	1.09638	0.356	0.12	8.19181e-29	Hep2	Keg1
Hacl1	3.95966e-33	1.1602	0.459	0.216	8.23056e-29	Hep2	Hacl1
Tle5	5.06508e-33	0.838872	0.68	0.524	1.05283e-28	Hep2	Tle5
Amdhd1	5.72704e-33	1.07032	0.464	0.223	1.19042e-28	Hep2	Amdhd1
Nit2	6.48394e-33	1.01359	0.468	0.224	1.34775e-28	Hep2	Nit2
Dpys	1.36312e-32	1.03679	0.511	0.265	2.83338e-28	Hep2	Dpys
Fth1	2.49631e-32	0.57133	0.966	0.964	5.18884e-28	Hep2	Fth1
Park7	2.84544e-32	0.993087	0.628	0.454	5.91453e-28	Hep2	Park7
Sdhb	1.01349e-31	1.08488	0.511	0.291	2.10665e-27	Hep2	Sdhb
Hgd	1.52071e-31	0.985102	0.58	0.368	3.16095e-27	Hep2	Hgd
Serpina1b	3.91648e-31	0.596969	0.928	0.893	8.1408e-27	Hep2	Serpina1b
Sec14l2	8.32872e-31	1.01051	0.505	0.274	1.73121e-26	Hep2	Sec14l2
Tpi1	1.38522e-30	0.988027	0.583	0.39	2.87931e-26	Hep2	Tpi1
Pipox	1.63017e-30	0.989107	0.463	0.227	3.38848e-26	Hep2	Pipox
Msra	3.78843e-30	0.961535	0.429	0.199	7.87464e-26	Hep2	Msra
Baat	4.97816e-30	0.949431	0.457	0.223	1.03476e-25	Hep2	Baat
Ech1	6.53631e-30	1.00326	0.575	0.382	1.35864e-25	Hep2	Ech1
Cox6c	1.22552e-29	0.752121	0.766	0.698	2.54738e-25	Hep2	Cox6c
Bphl	1.38969e-29	0.949006	0.439	0.21	2.8886e-25	Hep2	Bphl
Hspe1	3.87859e-29	0.817645	0.677	0.528	8.06203e-25	Hep2	Hspe1
Hint1	5.60064e-29	0.768386	0.717	0.604	1.16415e-24	Hep2	Hint1
Agmat	6.15607e-29	0.924808	0.402	0.175	1.2796e-24	Hep2	Agmat
1810008I18Rik	9.81775e-29	0.971231	0.395	0.172	2.04072e-24	Hep2	1810008I18Rik
Ethe1	1.12312e-28	1.08721	0.441	0.229	2.33452e-24	Hep2	Ethe1
Gcat	1.31219e-28	0.900033	0.367	0.145	2.72752e-24	Hep2	Gcat
Nipsnap1	1.77636e-28	0.880819	0.471	0.245	3.69234e-24	Hep2	Nipsnap1
Clpx	3.22551e-28	0.983878	0.457	0.238	6.70455e-24	Hep2	Clpx
Dnaja1	7.29519e-28	0.879456	0.66	0.503	1.51638e-23	Hep2	Dnaja1
Cmbl	7.60526e-28	1.02132	0.409	0.197	1.58083e-23	Hep2	Cmbl
Akr7a5	7.82929e-28	0.95916	0.511	0.308	1.6274e-23	Hep2	Akr7a5
Fdps	1.07903e-27	0.918785	0.582	0.362	2.24287e-23	Hep2	Fdps
Pgk1	1.47828e-27	0.906528	0.575	0.381	3.07276e-23	Hep2	Pgk1
Gchfr	3.31269e-27	0.935991	0.542	0.345	6.88576e-23	Hep2	Gchfr
Serpina12	3.63684e-27	1.28561	0.373	0.169	7.55953e-23	Hep2	Serpina12
Ndufa6	5.27655e-27	0.866485	0.646	0.516	1.09678e-22	Hep2	Ndufa6
Uqcrb	5.66053e-27	0.818415	0.654	0.542	1.1766e-22	Hep2	Uqcrb
Eci1	7.28218e-27	0.92738	0.41	0.198	1.51367e-22	Hep2	Eci1
Ndufb10	1.40543e-26	0.941376	0.591	0.43	2.92133e-22	Hep2	Ndufb10
Uqcrh	4.12374e-26	0.732809	0.693	0.601	8.5716e-22	Hep2	Uqcrh
Adh4	4.71234e-26	0.802114	0.324	0.118	9.79507e-22	Hep2	Adh4
Iah1	5.22949e-26	0.937661	0.473	0.27	1.087e-21	Hep2	Iah1
Cox6b1	5.82973e-26	0.822974	0.665	0.559	1.21177e-21	Hep2	Cox6b1
Pxmp2	8.2274e-26	0.936115	0.449	0.242	1.71015e-21	Hep2	Pxmp2
Akr1c12	1.07944e-25	0.962228	0.302	0.106	2.24373e-21	Hep2	Akr1c12
Sult1a1	1.88281e-25	0.972362	0.527	0.333	3.91362e-21	Hep2	Sult1a1
Hoga1	3.44868e-25	0.908352	0.342	0.142	7.16842e-21	Hep2	Hoga1
Grpel1	4.45455e-25	0.896448	0.487	0.293	9.25923e-21	Hep2	Grpel1
Tuba4a	6.80749e-25	0.893708	0.468	0.256	1.41501e-20	Hep2	Tuba4a
Fh1	8.26585e-25	0.934624	0.414	0.211	1.71814e-20	Hep2	Fh1
Ak2	9.93513e-25	0.910557	0.52	0.326	2.06512e-20	Hep2	Ak2
Mettl26	1.4816e-24	0.892557	0.515	0.317	3.07965e-20	Hep2	Mettl26
Kyat3	3.293e-24	0.941527	0.448	0.247	6.84483e-20	Hep2	Kyat3
Atp5l	3.3513e-24	0.712937	0.703	0.634	6.96601e-20	Hep2	Atp5l
Atp5o	4.92221e-24	0.881489	0.598	0.459	1.02313e-19	Hep2	Atp5o
Got2	5.65624e-24	0.90719	0.563	0.378	1.17571e-19	Hep2	Got2
Slc25a3	9.50054e-24	0.73568	0.67	0.561	1.97478e-19	Hep2	Slc25a3
Acox1	1.03641e-23	0.817677	0.775	0.637	2.15428e-19	Hep2	Acox1
Lactb2	1.11908e-23	0.930256	0.448	0.247	2.32612e-19	Hep2	Lactb2
Mrpl12	1.18816e-23	0.872927	0.48	0.29	2.46972e-19	Hep2	Mrpl12
0610005C13Rik	1.20539e-23	0.793599	0.462	0.264	2.50552e-19	Hep2	0610005C13Rik
Cox8a	1.88041e-23	0.696267	0.722	0.655	3.90863e-19	Hep2	Cox8a
Aadat	2.96115e-23	0.780706	0.276	0.097	6.15504e-19	Hep2	Aadat
Ak3	3.34235e-23	0.829537	0.494	0.29	6.9474e-19	Hep2	Ak3
Ttpa	3.98637e-23	0.84981	0.517	0.311	8.28607e-19	Hep2	Ttpa
Hspa9	4.75198e-23	0.83675	0.615	0.448	9.87747e-19	Hep2	Hspa9
Psma4	8.58999e-23	0.858068	0.551	0.38	1.78552e-18	Hep2	Psma4
Cox7c	8.90814e-23	0.651345	0.739	0.698	1.85165e-18	Hep2	Cox7c
Hadh	8.93301e-23	0.89179	0.537	0.363	1.85682e-18	Hep2	Hadh
Gls2	1.01922e-22	0.926116	0.366	0.174	2.11855e-18	Hep2	Gls2
Akr1c13	1.40104e-22	0.889177	0.318	0.133	2.91219e-18	Hep2	Akr1c13
Ndufs3	3.9111e-22	0.875873	0.469	0.291	8.12961e-18	Hep2	Ndufs3
Ndufab1	4.55958e-22	0.954228	0.529	0.375	9.47754e-18	Hep2	Ndufab1
Hal	4.97793e-22	1.03203	0.482	0.304	1.03471e-17	Hep2	Hal
Krt18	5.6875e-22	0.820503	0.477	0.282	1.1822e-17	Hep2	Krt18
Ndufa4	7.06391e-22	0.575492	0.763	0.69	1.4683e-17	Hep2	Ndufa4
Ahcy	8.02944e-22	0.823874	0.464	0.278	1.669e-17	Hep2	Ahcy
Rpl10	1.08369e-21	0.479925	0.82	0.816	2.25256e-17	Hep2	Rpl10
Pygl	1.26276e-21	0.891317	0.511	0.333	2.62477e-17	Hep2	Pygl
Shmt1	1.59915e-21	0.816053	0.338	0.152	3.32399e-17	Hep2	Shmt1
Apol9b	1.68411e-21	0.812882	0.278	0.106	3.5006e-17	Hep2	Apol9b
Atf5	2.11044e-21	0.78267	0.505	0.314	4.38676e-17	Hep2	Atf5
Wfdc21	2.3519e-21	0.550702	0.805	0.73	4.88866e-17	Hep2	Wfdc21
Hnf4a	2.49983e-21	0.947901	0.496	0.302	5.19614e-17	Hep2	Hnf4a
Cox5b	2.77978e-21	0.769678	0.633	0.53	5.77805e-17	Hep2	Cox5b
Akr1c20	3.80647e-21	0.77779	0.321	0.139	7.91213e-17	Hep2	Akr1c20
Idh1	4.7315e-21	0.834283	0.576	0.405	9.8349e-17	Hep2	Idh1
Sult1d1	4.84805e-21	1.0292	0.389	0.21	1.00772e-16	Hep2	Sult1d1
Larp1b	4.85665e-21	0.862087	0.406	0.223	1.0095e-16	Hep2	Larp1b
Txn1	1.19524e-20	0.62472	0.693	0.61	2.48444e-16	Hep2	Txn1
Tcea3	1.31569e-20	0.811412	0.399	0.218	2.73478e-16	Hep2	Tcea3
Abhd14b	1.5365e-20	0.799147	0.441	0.264	3.19377e-16	Hep2	Abhd14b
Edf1	1.67517e-20	0.760682	0.546	0.407	3.48201e-16	Hep2	Edf1
Errfi1	2.52309e-20	0.645596	0.709	0.578	5.2445e-16	Hep2	Errfi1
Sdhd	2.63487e-20	0.857245	0.421	0.241	5.47683e-16	Hep2	Sdhd
Cycs	2.98962e-20	0.845137	0.537	0.398	6.21422e-16	Hep2	Cycs
Sra1	3.77407e-20	0.7975	0.366	0.188	7.84478e-16	Hep2	Sra1
Txnl1	6.09793e-20	0.786156	0.492	0.319	1.26752e-15	Hep2	Txnl1
Nit1	7.50316e-20	0.744856	0.33	0.154	1.55961e-15	Hep2	Nit1
Aldh8a1	8.41583e-20	0.80761	0.483	0.301	1.74932e-15	Hep2	Aldh8a1
Aspdh	8.91877e-20	0.823522	0.344	0.172	1.85385e-15	Hep2	Aspdh
Decr1	9.35177e-20	0.900588	0.409	0.233	1.94386e-15	Hep2	Decr1
Car5a	1.48247e-19	0.833003	0.295	0.127	3.08146e-15	Hep2	Car5a
Psmb6	1.66825e-19	0.787482	0.527	0.372	3.46763e-15	Hep2	Psmb6
Akr1d1	1.92458e-19	0.800285	0.322	0.151	4.00043e-15	Hep2	Akr1d1
Ubc	2.18708e-19	0.563546	0.767	0.674	4.54607e-15	Hep2	Ubc
Hdlbp	2.50427e-19	0.82645	0.591	0.456	5.20537e-15	Hep2	Hdlbp
Qprt	3.11556e-19	0.724798	0.351	0.175	6.47599e-15	Hep2	Qprt
Hsd17b4	3.15038e-19	0.763547	0.502	0.329	6.54839e-15	Hep2	Hsd17b4
Hopx	3.5696e-19	0.675596	0.272	0.109	7.41977e-15	Hep2	Hopx
Eif5a	3.67812e-19	0.812222	0.58	0.47	7.64534e-15	Hep2	Eif5a
Amacr	3.87645e-19	0.714976	0.334	0.161	8.05759e-15	Hep2	Amacr
Mcee	4.03191e-19	0.793888	0.351	0.178	8.38072e-15	Hep2	Mcee
Naca	5.40049e-19	0.592473	0.701	0.637	1.12255e-14	Hep2	Naca
Sqor	6.85944e-19	0.776185	0.392	0.216	1.4258e-14	Hep2	Sqor
Acadl	6.86227e-19	0.855694	0.465	0.299	1.42639e-14	Hep2	Acadl
Rps27l	8.13866e-19	0.708592	0.623	0.508	1.6917e-14	Hep2	Rps27l
Pbld1	8.31693e-19	0.743246	0.331	0.16	1.72876e-14	Hep2	Pbld1
Prdx3	9.00023e-19	0.757293	0.293	0.129	1.87079e-14	Hep2	Prdx3
Cebpa	9.11681e-19	0.821787	0.377	0.202	1.89502e-14	Hep2	Cebpa
Mocs2	9.2026e-19	0.7172	0.421	0.245	1.91285e-14	Hep2	Mocs2
Rpl11	9.98525e-19	0.423309	0.835	0.798	2.07553e-14	Hep2	Rpl11
Eif2s2	1.40428e-18	0.782116	0.582	0.444	2.91894e-14	Hep2	Eif2s2
Tkfc	1.45239e-18	0.817088	0.473	0.296	3.01893e-14	Hep2	Tkfc
Dap	2.37655e-18	0.75783	0.483	0.322	4.93989e-14	Hep2	Dap
Suclg2	2.41687e-18	0.837297	0.436	0.269	5.02371e-14	Hep2	Suclg2
Bnip3	2.45423e-18	0.800848	0.369	0.197	5.10137e-14	Hep2	Bnip3
Eno1	2.56895e-18	0.87908	0.461	0.305	5.33982e-14	Hep2	Eno1
Serp1	2.59762e-18	0.77023	0.537	0.389	5.3994e-14	Hep2	Serp1
Hmgcs1	2.74155e-18	0.842377	0.473	0.3	5.69858e-14	Hep2	Hmgcs1
Acads	3.36017e-18	0.825214	0.422	0.251	6.98445e-14	Hep2	Acads
Atp5md	3.68916e-18	0.824676	0.586	0.472	7.6683e-14	Hep2	Atp5md
Fabp2	3.72069e-18	0.762759	0.324	0.158	7.73382e-14	Hep2	Fabp2
Sds	4.05949e-18	1.07846	0.345	0.185	8.43805e-14	Hep2	Sds
Tubb2a	4.975e-18	0.817979	0.388	0.221	1.0341e-13	Hep2	Tubb2a
Cyb5b	5.17351e-18	0.798122	0.505	0.341	1.07537e-13	Hep2	Cyb5b
Ftcd	5.57371e-18	0.683127	0.402	0.23	1.15855e-13	Hep2	Ftcd
Mpc2	6.34402e-18	0.646246	0.614	0.485	1.31867e-13	Hep2	Mpc2
Dcxr	6.47102e-18	0.73759	0.372	0.205	1.34507e-13	Hep2	Dcxr
Rpl7a	6.8366e-18	0.558703	0.721	0.687	1.42106e-13	Hep2	Rpl7a
Pank1	7.60496e-18	0.761663	0.487	0.313	1.58077e-13	Hep2	Pank1
Glrx5	9.92117e-18	0.770856	0.452	0.295	2.06222e-13	Hep2	Glrx5
Slc25a39	1.16346e-17	0.787739	0.512	0.359	2.41836e-13	Hep2	Slc25a39
Akr1c14	1.53417e-17	0.78848	0.416	0.245	3.18893e-13	Hep2	Akr1c14
Eif5	1.54518e-17	0.704152	0.651	0.537	3.21181e-13	Hep2	Eif5
Gpd1	1.58725e-17	0.788049	0.339	0.174	3.29927e-13	Hep2	Gpd1
Hint2	1.63345e-17	0.701461	0.507	0.355	3.39528e-13	Hep2	Hint2
Pmvk	2.47236e-17	0.671245	0.338	0.171	5.13905e-13	Hep2	Pmvk
Me1	2.48946e-17	0.866043	0.359	0.192	5.17459e-13	Hep2	Me1
Phb2	2.9646e-17	0.811955	0.438	0.281	6.16223e-13	Hep2	Phb2
Ndufs5	3.38953e-17	0.77616	0.539	0.417	7.04548e-13	Hep2	Ndufs5
Atp5mpl	3.50008e-17	0.762351	0.57	0.463	7.27527e-13	Hep2	Atp5mpl
Ndufv1	3.52226e-17	0.888457	0.421	0.266	7.32137e-13	Hep2	Ndufv1
Comt	3.54978e-17	0.569444	0.69	0.58	7.37856e-13	Hep2	Comt
Atp5e	4.72737e-17	0.766739	0.654	0.624	9.82631e-13	Hep2	Atp5e
Hsd17b10	5.27298e-17	0.787231	0.415	0.259	1.09604e-12	Hep2	Hsd17b10
Atp5j2	5.92756e-17	0.659972	0.643	0.573	1.2321e-12	Hep2	Atp5j2
Nme1	6.7343e-17	0.723702	0.505	0.362	1.39979e-12	Hep2	Nme1
Mrpl15	7.44373e-17	0.720574	0.326	0.17	1.54725e-12	Hep2	Mrpl15
Ndufb2	8.0278e-17	0.7576	0.484	0.342	1.66866e-12	Hep2	Ndufb2
Bdh1	8.12816e-17	0.788867	0.308	0.152	1.68952e-12	Hep2	Bdh1
Lonp2	8.31966e-17	0.802689	0.418	0.263	1.72932e-12	Hep2	Lonp2
Uqcrc2	9.64158e-17	0.706749	0.447	0.286	2.0041e-12	Hep2	Uqcrc2
Ndufa8	1.25051e-16	0.721897	0.51	0.371	2.59932e-12	Hep2	Ndufa8
Gch1	1.29355e-16	0.806781	0.372	0.212	2.68877e-12	Hep2	Gch1
4931406C07Rik	1.46289e-16	0.900112	0.388	0.233	3.04077e-12	Hep2	4931406C07Rik
Ufc1	1.51758e-16	0.781588	0.398	0.25	3.15444e-12	Hep2	Ufc1
Hes6	1.52455e-16	0.67457	0.286	0.131	3.16894e-12	Hep2	Hes6
Hspa8	1.61815e-16	0.42629	0.841	0.788	3.36349e-12	Hep2	Hspa8
Hmgcl	1.79458e-16	0.680537	0.418	0.257	3.73021e-12	Hep2	Hmgcl
Acaa1a	1.82387e-16	0.77879	0.442	0.283	3.7911e-12	Hep2	Acaa1a
Gstt1	1.97958e-16	0.750662	0.39	0.225	4.11476e-12	Hep2	Gstt1
Aldh1a7	1.9925e-16	0.757325	0.292	0.14	4.14161e-12	Hep2	Aldh1a7
Pebp1	2.00041e-16	0.776105	0.495	0.356	4.15806e-12	Hep2	Pebp1
Atp5g3	2.79918e-16	0.665145	0.624	0.514	5.81837e-12	Hep2	Atp5g3
Acadvl	3.17305e-16	0.774442	0.509	0.359	6.5955e-12	Hep2	Acadvl
Bckdha	4.19672e-16	0.710329	0.415	0.257	8.72331e-12	Hep2	Bckdha
Gnpnat1	4.54098e-16	0.633863	0.33	0.174	9.43889e-12	Hep2	Gnpnat1
Avpi1	4.59462e-16	0.74916	0.29	0.143	9.55038e-12	Hep2	Avpi1
Atp5k	4.68922e-16	0.701978	0.588	0.494	9.74701e-12	Hep2	Atp5k
Echdc3	5.01791e-16	0.498088	0.224	0.085	1.04302e-11	Hep2	Echdc3
Csrp3	5.24637e-16	0.423556	0.141	0.03	1.09051e-11	Hep2	Csrp3
Got1	5.29468e-16	0.836576	0.421	0.269	1.10055e-11	Hep2	Got1
Swi5	6.57803e-16	0.704896	0.513	0.381	1.36731e-11	Hep2	Swi5
Slc25a47	7.76763e-16	0.560266	0.548	0.366	1.61458e-11	Hep2	Slc25a47
Psen2	8.41658e-16	0.721988	0.528	0.405	1.74947e-11	Hep2	Psen2
Ubb	9.25536e-16	0.469078	0.778	0.725	1.92382e-11	Hep2	Ubb
Nrn1	1.13708e-15	0.597098	0.472	0.306	2.36353e-11	Hep2	Nrn1
Krt8	1.22333e-15	0.73423	0.453	0.29	2.54281e-11	Hep2	Krt8
Hsp90ab1	1.66373e-15	0.42561	0.862	0.828	3.45823e-11	Hep2	Hsp90ab1
Gabarapl1	1.7489e-15	0.788391	0.468	0.322	3.63527e-11	Hep2	Gabarapl1
Pex7	2.20085e-15	0.64868	0.297	0.151	4.57468e-11	Hep2	Pex7
Fkbp4	2.21589e-15	0.747852	0.39	0.242	4.60595e-11	Hep2	Fkbp4
Alad	2.23525e-15	0.720419	0.427	0.277	4.64619e-11	Hep2	Alad
Srp9	3.07461e-15	0.700642	0.521	0.402	6.39089e-11	Hep2	Srp9
Glo1	3.88904e-15	0.508989	0.602	0.465	8.08376e-11	Hep2	Glo1
Rps8	4.11366e-15	0.326095	0.895	0.876	8.55065e-11	Hep2	Rps8
Pcyt2	4.61783e-15	0.424824	0.458	0.297	9.59861e-11	Hep2	Pcyt2
Pnpla7	4.6952e-15	0.642412	0.439	0.291	9.75945e-11	Hep2	Pnpla7
Ndufb9	5.61972e-15	0.628128	0.611	0.517	1.16812e-10	Hep2	Ndufb9
Agxt2	6.0923e-15	0.704573	0.236	0.102	1.26635e-10	Hep2	Agxt2
Dpyd	6.09412e-15	0.780455	0.4	0.248	1.26672e-10	Hep2	Dpyd
Ndufs6	6.62015e-15	0.645041	0.553	0.436	1.37606e-10	Hep2	Ndufs6
Abat	6.92024e-15	0.771634	0.311	0.169	1.43844e-10	Hep2	Abat
Ndufc1	7.61228e-15	0.749053	0.496	0.38	1.58229e-10	Hep2	Ndufc1
Rpl6	7.62262e-15	0.445342	0.783	0.741	1.58444e-10	Hep2	Rpl6
Uqcr10	8.45468e-15	0.671622	0.585	0.499	1.75739e-10	Hep2	Uqcr10
Pgam1	1.03031e-14	0.718482	0.439	0.299	2.1416e-10	Hep2	Pgam1
Rcl1	1.16246e-14	0.614233	0.335	0.185	2.41628e-10	Hep2	Rcl1
Paics	1.28477e-14	0.691936	0.382	0.23	2.67053e-10	Hep2	Paics
Psmb5	1.29488e-14	0.735743	0.495	0.368	2.69153e-10	Hep2	Psmb5
Rps18	1.33336e-14	0.407692	0.799	0.788	2.77152e-10	Hep2	Rps18
Psmb7	1.37716e-14	0.618213	0.423	0.273	2.86257e-10	Hep2	Psmb7
Acbd5	1.73024e-14	0.736368	0.47	0.324	3.59648e-10	Hep2	Acbd5
Endog	1.84333e-14	0.615654	0.302	0.16	3.83154e-10	Hep2	Endog
Slc25a13	1.93657e-14	0.761327	0.367	0.221	4.02535e-10	Hep2	Slc25a13
Mrpl22	2.02458e-14	0.564788	0.214	0.086	4.20829e-10	Hep2	Mrpl22
Echdc2	2.49861e-14	0.511085	0.278	0.136	5.19361e-10	Hep2	Echdc2
Tpmt	2.5885e-14	0.555787	0.249	0.113	5.38046e-10	Hep2	Tpmt
Tstd1	2.66399e-14	0.609662	0.226	0.095	5.53736e-10	Hep2	Tstd1
Ppa2	3.09829e-14	0.620054	0.251	0.116	6.4401e-10	Hep2	Ppa2
Lgals9	3.75482e-14	0.647572	0.555	0.435	7.80476e-10	Hep2	Lgals9
Ndufs4	4.36553e-14	0.673096	0.365	0.225	9.07419e-10	Hep2	Ndufs4
Iscu	4.77893e-14	0.637551	0.42	0.278	9.93349e-10	Hep2	Iscu
Cox7a2	5.11376e-14	0.580123	0.639	0.596	1.06295e-09	Hep2	Cox7a2
Gm4952	5.58621e-14	0.676331	0.251	0.12	1.16115e-09	Hep2	Gm4952
Rpl24	5.65287e-14	0.457246	0.772	0.757	1.17501e-09	Hep2	Rpl24
Phyhd1	6.16834e-14	0.561042	0.228	0.099	1.28215e-09	Hep2	Phyhd1
Ubxn1	7.16918e-14	0.687208	0.502	0.385	1.49019e-09	Hep2	Ubxn1
Rmdn1	7.58776e-14	0.552932	0.219	0.093	1.57719e-09	Hep2	Rmdn1
Psmd8	7.87507e-14	0.643696	0.451	0.318	1.63691e-09	Hep2	Psmd8
Psma3	8.1724e-14	0.671637	0.506	0.391	1.69871e-09	Hep2	Psma3
Snap47	8.86272e-14	0.576543	0.204	0.082	1.8422e-09	Hep2	Snap47
Kmo	9.20636e-14	0.640356	0.331	0.188	1.91363e-09	Hep2	Kmo
Bola3	1.008e-13	0.810025	0.356	0.223	2.09523e-09	Hep2	Bola3
Idh3b	1.03777e-13	0.681531	0.331	0.192	2.15712e-09	Hep2	Idh3b
Ndufa10	1.05214e-13	0.722975	0.479	0.345	2.18698e-09	Hep2	Ndufa10
Mpp6	1.11548e-13	0.512677	0.38	0.228	2.31863e-09	Hep2	Mpp6
Uqcr11	1.24449e-13	0.556697	0.656	0.605	2.58679e-09	Hep2	Uqcr11
Cyc1	1.35357e-13	0.701192	0.452	0.318	2.81354e-09	Hep2	Cyc1
Pnpo	1.3995e-13	0.713012	0.352	0.214	2.909e-09	Hep2	Pnpo
Uroc1	1.47209e-13	0.61734	0.36	0.212	3.05989e-09	Hep2	Uroc1
Decr2	1.55332e-13	0.735095	0.268	0.136	3.22873e-09	Hep2	Decr2
Nudt4	1.8119e-13	0.650648	0.393	0.255	3.76622e-09	Hep2	Nudt4
Sucla2	2.03056e-13	0.653324	0.316	0.181	4.22072e-09	Hep2	Sucla2
Fahd1	2.2792e-13	0.547334	0.262	0.126	4.73755e-09	Hep2	Fahd1
Spr	2.28194e-13	0.638919	0.392	0.247	4.74324e-09	Hep2	Spr
Csad	2.30842e-13	0.846125	0.471	0.333	4.79829e-09	Hep2	Csad
Sec61b	2.42859e-13	0.68298	0.548	0.461	5.04806e-09	Hep2	Sec61b
Chac2	2.62863e-13	0.473806	0.205	0.084	5.46387e-09	Hep2	Chac2
Ldhd	2.89918e-13	0.656548	0.24	0.113	6.02623e-09	Hep2	Ldhd
Gsta4	3.15709e-13	0.6139	0.243	0.115	6.56233e-09	Hep2	Gsta4
Afmid	3.18346e-13	0.804273	0.266	0.139	6.61714e-09	Hep2	Afmid
Hibch	3.3409e-13	0.618558	0.238	0.112	6.9444e-09	Hep2	Hibch
St13	3.98665e-13	0.68937	0.539	0.42	8.28664e-09	Hep2	St13
Rpl15	4.0477e-13	0.403432	0.751	0.723	8.41354e-09	Hep2	Rpl15
Rps27a	4.08893e-13	0.325215	0.842	0.837	8.49925e-09	Hep2	Rps27a
Mrps31	4.18509e-13	0.401019	0.198	0.079	8.69913e-09	Hep2	Mrps31
Iigp1	4.5551e-13	0.510695	0.556	0.412	9.46824e-09	Hep2	Iigp1
Mpst	5.21956e-13	0.598498	0.27	0.139	1.08494e-08	Hep2	Mpst
Bbox1	5.32292e-13	0.566727	0.336	0.196	1.10642e-08	Hep2	Bbox1
Ndufb4	5.66172e-13	0.652815	0.477	0.356	1.17685e-08	Hep2	Ndufb4
Smlr1	6.15321e-13	0.533632	0.223	0.1	1.27901e-08	Hep2	Smlr1
Psmb4	6.32809e-13	0.675719	0.523	0.407	1.31536e-08	Hep2	Psmb4
Mrps7	7.71758e-13	0.592264	0.322	0.185	1.60418e-08	Hep2	Mrps7
Mrpl50	9.00667e-13	0.584566	0.269	0.143	1.87213e-08	Hep2	Mrpl50
S100a1	9.3484e-13	0.711757	0.472	0.359	1.94316e-08	Hep2	S100a1
Ndufv2	9.78551e-13	0.665269	0.447	0.331	2.03402e-08	Hep2	Ndufv2
Ndufb8	1.04161e-12	0.665659	0.511	0.411	2.16509e-08	Hep2	Ndufb8
Rpl28	1.23314e-12	0.365135	0.821	0.811	2.5632e-08	Hep2	Rpl28
Myo1b	1.79238e-12	0.699902	0.348	0.211	3.72565e-08	Hep2	Myo1b
Ndufa7	1.80296e-12	0.651917	0.536	0.445	3.74764e-08	Hep2	Ndufa7
Coq7	1.91203e-12	0.541725	0.228	0.108	3.97434e-08	Hep2	Coq7
Mrps34	1.99402e-12	0.615529	0.338	0.203	4.14478e-08	Hep2	Mrps34
Psma7	2.00674e-12	0.677592	0.561	0.477	4.1712e-08	Hep2	Psma7
Gatd3a	2.10808e-12	0.503372	0.265	0.138	4.38185e-08	Hep2	Gatd3a
Uqcrc1	2.19776e-12	0.778027	0.404	0.284	4.56827e-08	Hep2	Uqcrc1
Mrpl38	2.44054e-12	0.619863	0.248	0.126	5.07291e-08	Hep2	Mrpl38
Ndufb3	2.76427e-12	0.659132	0.453	0.327	5.74582e-08	Hep2	Ndufb3
Etnk2	2.79361e-12	0.428265	0.319	0.183	5.80681e-08	Hep2	Etnk2
Nadk2	2.79973e-12	0.625397	0.344	0.205	5.81953e-08	Hep2	Nadk2
Ropn1l	3.04893e-12	0.420092	0.141	0.044	6.3375e-08	Hep2	Ropn1l
Pter	3.0835e-12	0.610016	0.308	0.178	6.40936e-08	Hep2	Pter
Ehhadh	3.15313e-12	0.659782	0.232	0.111	6.55409e-08	Hep2	Ehhadh
Ndufb6	3.32445e-12	0.687	0.439	0.319	6.9102e-08	Hep2	Ndufb6
Rpl3	4.01906e-12	0.395447	0.75	0.703	8.35401e-08	Hep2	Rpl3
Eci2	4.04608e-12	0.703666	0.378	0.241	8.41017e-08	Hep2	Eci2
Camk2n1	4.07381e-12	0.673933	0.358	0.229	8.46783e-08	Hep2	Camk2n1
Gabarap	4.56412e-12	0.534404	0.626	0.568	9.48699e-08	Hep2	Gabarap
C1qbp	4.61523e-12	0.666424	0.338	0.208	9.59322e-08	Hep2	C1qbp
BC024386	5.11168e-12	0.538381	0.317	0.18	1.06251e-07	Hep2	BC024386
Pomp	6.43492e-12	0.565181	0.595	0.517	1.33756e-07	Hep2	Pomp
Higd1a	7.50117e-12	0.664807	0.4	0.272	1.55919e-07	Hep2	Higd1a
Mdh2	7.60042e-12	0.743373	0.459	0.346	1.57982e-07	Hep2	Mdh2
Gm48633	8.74794e-12	0.437772	0.146	0.049	1.81835e-07	Hep2	Gm48633
Psmc2	9.66156e-12	0.677503	0.329	0.202	2.00825e-07	Hep2	Psmc2
Ndufa5	1.25241e-11	0.636422	0.477	0.371	2.60327e-07	Hep2	Ndufa5
Mlycd	1.29874e-11	0.575949	0.27	0.147	2.69957e-07	Hep2	Mlycd
Nipsnap3b	1.40858e-11	0.521333	0.277	0.152	2.92788e-07	Hep2	Nipsnap3b
Upp2	1.54147e-11	0.750871	0.322	0.196	3.2041e-07	Hep2	Upp2
Pdcd4	1.61998e-11	0.662339	0.429	0.309	3.36729e-07	Hep2	Pdcd4
Cct8	1.62236e-11	0.644066	0.426	0.305	3.37224e-07	Hep2	Cct8
Scrn2	1.68434e-11	0.63734	0.192	0.086	3.50108e-07	Hep2	Scrn2
Cald1	1.76503e-11	0.570727	0.571	0.461	3.66878e-07	Hep2	Cald1
Mthfd1	1.79927e-11	0.662933	0.3	0.175	3.73996e-07	Hep2	Mthfd1
Vdac1	2.11066e-11	0.670485	0.417	0.297	4.38723e-07	Hep2	Vdac1
Ndufb1-ps	2.12194e-11	0.618916	0.533	0.447	4.41065e-07	Hep2	Ndufb1-ps
Cdk5rap3	2.26094e-11	0.634095	0.291	0.167	4.69959e-07	Hep2	Cdk5rap3
Depp1	2.45801e-11	0.456028	0.203	0.094	5.10922e-07	Hep2	Depp1
Psmc3	2.5895e-11	0.682605	0.393	0.272	5.38253e-07	Hep2	Psmc3
Tars	2.63093e-11	0.689889	0.336	0.211	5.46864e-07	Hep2	Tars
Tprkb	2.64014e-11	0.537384	0.303	0.175	5.4878e-07	Hep2	Tprkb
Ttc32	2.70985e-11	0.387283	0.179	0.073	5.6327e-07	Hep2	Ttc32
Gpx4	2.71475e-11	0.459723	0.634	0.55	5.64289e-07	Hep2	Gpx4
Gfer	2.80538e-11	0.554068	0.288	0.165	5.83126e-07	Hep2	Gfer
Wdr61	2.81622e-11	0.699778	0.296	0.175	5.85379e-07	Hep2	Wdr61
Dcaf11	2.82248e-11	0.658548	0.358	0.236	5.8668e-07	Hep2	Dcaf11
Lamtor2	2.87579e-11	0.589569	0.461	0.345	5.97761e-07	Hep2	Lamtor2
Aldh9a1	3.04073e-11	0.582903	0.304	0.179	6.32047e-07	Hep2	Aldh9a1
Gsta2	3.1063e-11	0.453922	0.147	0.051	6.45676e-07	Hep2	Gsta2
Rps3a1	3.11004e-11	0.31036	0.842	0.828	6.46453e-07	Hep2	Rps3a1
Cbr1	3.14823e-11	0.685601	0.327	0.202	6.54392e-07	Hep2	Cbr1
Gadd45gip1	3.32962e-11	0.628793	0.374	0.245	6.92094e-07	Hep2	Gadd45gip1
Ccdc25	3.62362e-11	0.653734	0.288	0.166	7.53206e-07	Hep2	Ccdc25
Psmb1	3.8141e-11	0.619065	0.49	0.386	7.92799e-07	Hep2	Psmb1
Prdx2	3.97517e-11	0.604665	0.5	0.396	8.26279e-07	Hep2	Prdx2
Mrpl14	3.98326e-11	0.685559	0.383	0.27	8.2796e-07	Hep2	Mrpl14
Ivd	4.55056e-11	0.493322	0.24	0.124	9.45879e-07	Hep2	Ivd
Ift20	4.71924e-11	0.605183	0.364	0.245	9.80941e-07	Hep2	Ift20
Rbp1	4.79494e-11	0.510557	0.274	0.154	9.96676e-07	Hep2	Rbp1
Rnf5	4.90488e-11	0.471484	0.195	0.086	1.01953e-06	Hep2	Rnf5
Aasdhppt	4.99609e-11	0.545982	0.218	0.107	1.03849e-06	Hep2	Aasdhppt
Psmd11	5.0162e-11	0.647994	0.406	0.284	1.04267e-06	Hep2	Psmd11
Glrx3	5.25568e-11	0.578409	0.329	0.207	1.09245e-06	Hep2	Glrx3
Cfl2	5.39415e-11	0.533535	0.262	0.143	1.12123e-06	Hep2	Cfl2
Klf15	5.40136e-11	0.547136	0.231	0.12	1.12273e-06	Hep2	Klf15
Tuba1c	5.51549e-11	0.569671	0.266	0.149	1.14645e-06	Hep2	Tuba1c
Rpl4	6.07735e-11	0.438241	0.64	0.58	1.26324e-06	Hep2	Rpl4
Tfpi2	6.08485e-11	0.353675	0.208	0.095	1.2648e-06	Hep2	Tfpi2
Rexo2	6.25661e-11	0.645645	0.422	0.309	1.3005e-06	Hep2	Rexo2
Alas2	6.42422e-11	0.3619	0.174	0.071	1.33534e-06	Hep2	Alas2
Fam25c	6.55762e-11	0.486729	0.341	0.21	1.36307e-06	Hep2	Fam25c
Dstn	6.96375e-11	0.53866	0.509	0.404	1.44748e-06	Hep2	Dstn
Mien1	7.34389e-11	0.540502	0.333	0.211	1.5265e-06	Hep2	Mien1
Psmg1	7.36831e-11	0.352855	0.126	0.04	1.53158e-06	Hep2	Psmg1
Timm8a1	7.687e-11	0.46758	0.216	0.104	1.59782e-06	Hep2	Timm8a1
Idh2	7.97479e-11	0.579082	0.299	0.18	1.65764e-06	Hep2	Idh2
Gclc	8.4427e-11	0.616204	0.477	0.347	1.7549e-06	Hep2	Gclc
Sod1	8.95032e-11	0.513504	0.714	0.656	1.86041e-06	Hep2	Sod1
Enho	9.09524e-11	0.63206	0.302	0.184	1.89054e-06	Hep2	Enho
Cpt2	9.21045e-11	0.69733	0.262	0.149	1.91448e-06	Hep2	Cpt2
Psmd12	9.98903e-11	0.657433	0.366	0.245	2.07632e-06	Hep2	Psmd12
Acot13	1.00951e-10	0.488199	0.285	0.169	2.09837e-06	Hep2	Acot13
Txn2	1.03891e-10	0.59713	0.387	0.27	2.15948e-06	Hep2	Txn2
Ndufs2	1.09287e-10	0.655277	0.448	0.338	2.27164e-06	Hep2	Ndufs2
Gabarapl2	1.27123e-10	0.643844	0.364	0.248	2.64238e-06	Hep2	Gabarapl2
Gm31583	1.45969e-10	0.374666	0.168	0.069	3.03412e-06	Hep2	Gm31583
Rab9	1.55162e-10	0.437557	0.259	0.143	3.2252e-06	Hep2	Rab9
Sdhc	1.62699e-10	0.552127	0.398	0.278	3.38187e-06	Hep2	Sdhc
Cks2	1.69402e-10	0.58975	0.218	0.111	3.5212e-06	Hep2	Cks2
Ran	1.70702e-10	0.581035	0.423	0.311	3.54821e-06	Hep2	Ran
Pbld2	1.7979e-10	0.447251	0.302	0.181	3.73711e-06	Hep2	Pbld2
Depdc7	1.85506e-10	0.399637	0.134	0.046	3.85593e-06	Hep2	Depdc7
Rpl27a	1.86984e-10	0.29654	0.846	0.842	3.88664e-06	Hep2	Rpl27a
Fam162a	1.88615e-10	0.542427	0.334	0.21	3.92055e-06	Hep2	Fam162a
Gcsh	1.91296e-10	0.576697	0.34	0.22	3.97627e-06	Hep2	Gcsh
Psmd13	1.9601e-10	0.547012	0.342	0.22	4.07426e-06	Hep2	Psmd13
Fggy	1.96716e-10	0.377484	0.204	0.098	4.08893e-06	Hep2	Fggy
Ldha	1.98929e-10	0.537087	0.65	0.596	4.13493e-06	Hep2	Ldha
Pdcd6	1.99032e-10	0.549428	0.356	0.234	4.13707e-06	Hep2	Pdcd6
Zbtb8os	2.01488e-10	0.605844	0.255	0.143	4.18812e-06	Hep2	Zbtb8os
Sec61g	2.12471e-10	0.581346	0.567	0.521	4.41641e-06	Hep2	Sec61g
Nr0b2	2.1543e-10	0.473271	0.201	0.095	4.47793e-06	Hep2	Nr0b2
Tomm6	2.17189e-10	0.609961	0.479	0.39	4.51448e-06	Hep2	Tomm6
Prox1	2.34167e-10	0.601063	0.259	0.145	4.86739e-06	Hep2	Prox1
Sdhaf4	2.48624e-10	0.455279	0.222	0.113	5.16789e-06	Hep2	Sdhaf4
Cct5	2.66243e-10	0.642718	0.388	0.273	5.53413e-06	Hep2	Cct5
Deptor	2.93529e-10	0.785773	0.358	0.241	6.10129e-06	Hep2	Deptor
U2af1	3.01021e-10	0.514474	0.318	0.198	6.25702e-06	Hep2	U2af1
Fmc1	3.02832e-10	0.466428	0.29	0.172	6.29467e-06	Hep2	Fmc1
Echdc1	3.10704e-10	0.524704	0.203	0.099	6.4583e-06	Hep2	Echdc1
Gpt2	3.1992e-10	0.712403	0.358	0.238	6.64986e-06	Hep2	Gpt2
Rplp0	3.31068e-10	0.361693	0.771	0.754	6.88157e-06	Hep2	Rplp0
Akr1c19	4.19044e-10	0.647362	0.268	0.157	8.71026e-06	Hep2	Akr1c19
0610009B22Rik	4.4252e-10	0.417019	0.202	0.099	9.19823e-06	Hep2	0610009B22Rik
Ola1	4.76719e-10	0.633013	0.233	0.127	9.90908e-06	Hep2	Ola1
Fuom	4.81842e-10	0.495775	0.243	0.135	1.00156e-05	Hep2	Fuom
Eif3i	5.1593e-10	0.536048	0.406	0.287	1.07241e-05	Hep2	Eif3i
Cbr4	6.57156e-10	0.409561	0.165	0.072	1.36596e-05	Hep2	Cbr4
Acad11	6.61979e-10	0.625859	0.321	0.206	1.37599e-05	Hep2	Acad11
Snrpd3	6.75468e-10	0.586325	0.318	0.205	1.40403e-05	Hep2	Snrpd3
Vcp	6.98013e-10	0.671589	0.556	0.463	1.45089e-05	Hep2	Vcp
Papss2	7.29337e-10	0.665048	0.227	0.124	1.516e-05	Hep2	Papss2
Aarsd1	7.43549e-10	0.422392	0.182	0.084	1.54554e-05	Hep2	Aarsd1
Galm	7.47192e-10	0.586313	0.232	0.126	1.55311e-05	Hep2	Galm
Hypk	7.58274e-10	0.422166	0.265	0.153	1.57615e-05	Hep2	Hypk
Lypla1	9.01207e-10	0.61015	0.32	0.208	1.87325e-05	Hep2	Lypla1
Ppcs	9.35811e-10	0.436768	0.177	0.082	1.94518e-05	Hep2	Ppcs
Nr2f6	9.99776e-10	0.672445	0.284	0.175	2.07813e-05	Hep2	Nr2f6
Acy3	1.02918e-09	0.60229	0.185	0.09	2.13926e-05	Hep2	Acy3
Ndufa9	1.03198e-09	0.529122	0.305	0.19	2.14508e-05	Hep2	Ndufa9
Timm8b	1.08335e-09	0.634116	0.363	0.247	2.25185e-05	Hep2	Timm8b
A2ml1	1.15321e-09	0.56316	0.279	0.167	2.39705e-05	Hep2	A2ml1
Atp5g2	1.16104e-09	0.546917	0.569	0.515	2.41334e-05	Hep2	Atp5g2
Sec14l4	1.16998e-09	0.351869	0.273	0.156	2.43192e-05	Hep2	Sec14l4
Slc9a3r1	1.19294e-09	0.608582	0.361	0.245	2.47965e-05	Hep2	Slc9a3r1
Psma5	1.3222e-09	0.525321	0.35	0.233	2.74833e-05	Hep2	Psma5
Kynu	1.38925e-09	0.343098	0.281	0.166	2.8877e-05	Hep2	Kynu
Rpl5	1.50065e-09	0.360638	0.748	0.707	3.11924e-05	Hep2	Rpl5
Gm11789	1.53836e-09	0.369526	0.179	0.082	3.19764e-05	Hep2	Gm11789
Ndufa12	1.60068e-09	0.606038	0.388	0.286	3.32718e-05	Hep2	Ndufa12
Dhrs1	1.62815e-09	0.564669	0.353	0.234	3.38427e-05	Hep2	Dhrs1
Hectd2os	1.69147e-09	0.342521	0.162	0.068	3.51589e-05	Hep2	Hectd2os
Cmpk1	1.7737e-09	0.524056	0.318	0.202	3.68682e-05	Hep2	Cmpk1
Coq8a	1.94058e-09	0.388235	0.337	0.216	4.03369e-05	Hep2	Coq8a
Ppdpf	2.02119e-09	0.542092	0.38	0.272	4.20124e-05	Hep2	Ppdpf
Aamp	2.08239e-09	0.668289	0.378	0.27	4.32846e-05	Hep2	Aamp
Psmc6	2.14641e-09	0.620243	0.366	0.257	4.46153e-05	Hep2	Psmc6
Glyctk	2.15081e-09	0.645039	0.238	0.134	4.47068e-05	Hep2	Glyctk
Mrps12	2.74223e-09	0.592392	0.307	0.199	5.7e-05	Hep2	Mrps12
Ptgr2	2.76629e-09	0.455289	0.179	0.086	5.75001e-05	Hep2	Ptgr2
Ddah1	2.78618e-09	0.631016	0.315	0.208	5.79135e-05	Hep2	Ddah1
Bccip	2.99577e-09	0.453002	0.265	0.157	6.22701e-05	Hep2	Bccip
Rbpms2	3.02201e-09	0.435145	0.171	0.08	6.28155e-05	Hep2	Rbpms2
Mrpl30	3.04153e-09	0.613681	0.364	0.264	6.32213e-05	Hep2	Mrpl30
Ptges3	3.06612e-09	0.60106	0.48	0.382	6.37324e-05	Hep2	Ptges3
Ndufv3	3.31416e-09	0.615401	0.45	0.358	6.88881e-05	Hep2	Ndufv3
H2-Ke6	3.41251e-09	0.471186	0.259	0.154	7.09324e-05	Hep2	H2-Ke6
Hspb8	3.43062e-09	0.60281	0.259	0.157	7.13088e-05	Hep2	Hspb8
Mtfr1l	3.45704e-09	0.628808	0.229	0.13	7.18581e-05	Hep2	Mtfr1l
Zfand6	3.53113e-09	0.594236	0.375	0.269	7.33981e-05	Hep2	Zfand6
Fam136a	3.86208e-09	0.429589	0.232	0.129	8.02773e-05	Hep2	Fam136a
Cops6	4.47655e-09	0.53004	0.335	0.234	9.30496e-05	Hep2	Cops6
Cela1	4.50998e-09	0.386144	0.211	0.111	9.37445e-05	Hep2	Cela1
Mid1ip1	4.55443e-09	0.371762	0.186	0.09	9.46683e-05	Hep2	Mid1ip1
Nudcd2	4.72502e-09	0.431961	0.194	0.098	9.82143e-05	Hep2	Nudcd2
Cox4i1	4.78784e-09	0.285574	0.774	0.772	9.952e-05	Hep2	Cox4i1
Acox2	5.16209e-09	0.531921	0.29	0.181	0.000107299	Hep2	Acox2
Rpl23	5.29853e-09	0.254449	0.867	0.871	0.000110135	Hep2	Rpl23
Rpl10a	5.50976e-09	0.388848	0.725	0.721	0.000114526	Hep2	Rpl10a
Gstm6	6.13533e-09	0.409679	0.205	0.107	0.000127529	Hep2	Gstm6
Gale	6.137e-09	0.328422	0.12	0.044	0.000127564	Hep2	Gale
Hdhd3	6.16174e-09	0.368717	0.124	0.046	0.000128078	Hep2	Hdhd3
Bet1	6.51793e-09	0.52173	0.337	0.227	0.000135482	Hep2	Bet1
Evi5	6.63591e-09	0.644425	0.372	0.268	0.000137934	Hep2	Evi5
2310039H08Rik	6.79673e-09	0.499204	0.296	0.192	0.000141277	Hep2	2310039H08Rik
Mrpl34	7.029e-09	0.585313	0.326	0.223	0.000146105	Hep2	Mrpl34
Pex5	7.09599e-09	0.517663	0.192	0.098	0.000147497	Hep2	Pex5
Cluh	7.29925e-09	0.655636	0.294	0.189	0.000151722	Hep2	Cluh
Osgin1	7.36719e-09	0.701462	0.307	0.203	0.000153134	Hep2	Osgin1
Trap1	7.8791e-09	0.440203	0.258	0.152	0.000163775	Hep2	Trap1
Churc1	8.40435e-09	0.416011	0.235	0.134	0.000174693	Hep2	Churc1
Mrpl43	8.44135e-09	0.454189	0.26	0.157	0.000175462	Hep2	Mrpl43
Aco1	8.5348e-09	0.628575	0.284	0.18	0.000177404	Hep2	Aco1
Aars	8.67719e-09	0.699086	0.251	0.153	0.000180364	Hep2	Aars
Etfdh	8.83399e-09	0.650998	0.209	0.116	0.000183623	Hep2	Etfdh
Ost4	9.7254e-09	0.554324	0.353	0.246	0.000202152	Hep2	Ost4
Cmah	1.00852e-08	0.611154	0.301	0.192	0.000209631	Hep2	Cmah
Mcrip2	1.09495e-08	0.369359	0.187	0.094	0.000227596	Hep2	Mcrip2
Gck	1.10617e-08	0.488365	0.158	0.073	0.000229928	Hep2	Gck
Ppp1r3b	1.11965e-08	0.556739	0.251	0.151	0.000232731	Hep2	Ppp1r3b
Mrpl27	1.12102e-08	0.521561	0.244	0.142	0.000233014	Hep2	Mrpl27
Cct6a	1.12511e-08	0.535939	0.394	0.29	0.000233866	Hep2	Cct6a
Grb14	1.13186e-08	0.402329	0.206	0.109	0.000235268	Hep2	Grb14
Mrpl28	1.14804e-08	0.499722	0.299	0.192	0.000238632	Hep2	Mrpl28
Eif3j1	1.24093e-08	0.61716	0.394	0.291	0.00025794	Hep2	Eif3j1
Psmc5	1.24284e-08	0.546024	0.322	0.215	0.000258336	Hep2	Psmc5
Ccdc58	1.26267e-08	0.36856	0.187	0.095	0.000262458	Hep2	Ccdc58
Plin2	1.27263e-08	0.533976	0.528	0.444	0.00026453	Hep2	Plin2
Rtraf	1.29816e-08	0.584542	0.42	0.324	0.000269835	Hep2	Rtraf
Micos13	1.32598e-08	0.54896	0.441	0.344	0.000275619	Hep2	Micos13
Nop16	1.3282e-08	0.414731	0.152	0.069	0.000276079	Hep2	Nop16
Slc25a15	1.36017e-08	0.541636	0.388	0.275	0.000282725	Hep2	Slc25a15
Txndc9	1.38374e-08	0.559531	0.251	0.151	0.000287625	Hep2	Txndc9
Paip2	1.43845e-08	0.57171	0.366	0.263	0.000298996	Hep2	Paip2
Fahd2a	1.52976e-08	0.384245	0.105	0.036	0.000317976	Hep2	Fahd2a
Zfyve21	1.75377e-08	0.440264	0.163	0.077	0.000364539	Hep2	Zfyve21
Hnrnpa2b1	1.92497e-08	0.461023	0.586	0.502	0.000400125	Hep2	Hnrnpa2b1
Bckdhb	1.96762e-08	0.584441	0.185	0.098	0.00040899	Hep2	Bckdhb
Chpt1	1.97601e-08	0.503573	0.395	0.284	0.000410734	Hep2	Chpt1
Mrpl53	2.04482e-08	0.441461	0.302	0.197	0.000425037	Hep2	Mrpl53
Shmt2	2.05336e-08	0.566813	0.243	0.147	0.000426811	Hep2	Shmt2
1110008P14Rik	2.07259e-08	0.283616	0.207	0.112	0.000430809	Hep2	1110008P14Rik
Cope	2.12283e-08	0.611619	0.398	0.308	0.00044125	Hep2	Cope
Timm13	2.15254e-08	0.452992	0.469	0.371	0.000447427	Hep2	Timm13
Tmem256	2.22094e-08	0.5982	0.463	0.386	0.000461645	Hep2	Tmem256
1110065P20Rik	2.22647e-08	0.379476	0.195	0.104	0.000462795	Hep2	1110065P20Rik
Rnf125	2.2853e-08	0.394482	0.277	0.171	0.000475022	Hep2	Rnf125
Ttc39c	2.42565e-08	0.419867	0.324	0.214	0.000504195	Hep2	Ttc39c
Cmc1	2.44283e-08	0.358246	0.206	0.112	0.000507767	Hep2	Cmc1
Eef2	2.46601e-08	0.417967	0.749	0.709	0.000512585	Hep2	Eef2
Psma6	2.46703e-08	0.570962	0.423	0.329	0.000512797	Hep2	Psma6
Ddc	2.49028e-08	0.413604	0.197	0.106	0.00051763	Hep2	Ddc
Strap	2.53675e-08	0.50096	0.286	0.183	0.000527288	Hep2	Strap
Aldh6a1	2.53954e-08	0.599264	0.355	0.25	0.00052787	Hep2	Aldh6a1
Slc25a1	2.60784e-08	0.482337	0.377	0.268	0.000542065	Hep2	Slc25a1
Acsm3	2.64712e-08	0.474813	0.159	0.076	0.000550229	Hep2	Acsm3
Rnh1	2.654e-08	0.518776	0.322	0.216	0.000551661	Hep2	Rnh1
Clybl	2.68709e-08	0.364747	0.17	0.085	0.000558538	Hep2	Clybl
Mtx2	2.73459e-08	0.469644	0.217	0.124	0.000568412	Hep2	Mtx2
Clpp	2.93024e-08	0.606014	0.256	0.162	0.00060908	Hep2	Clpp
Psma1	3.09419e-08	0.514522	0.378	0.275	0.000643158	Hep2	Psma1
Hsd3b5	3.21855e-08	0.388166	0.184	0.091	0.000669008	Hep2	Hsd3b5
Ndufa2	3.30082e-08	0.473104	0.572	0.524	0.000686109	Hep2	Ndufa2
Coa6	3.59814e-08	0.335735	0.186	0.095	0.000747909	Hep2	Coa6
Zfp706	3.60859e-08	0.602554	0.375	0.272	0.000750081	Hep2	Zfp706
Eny2	3.66503e-08	0.505358	0.384	0.286	0.000761813	Hep2	Eny2
Cebpb	3.68362e-08	0.330866	0.442	0.332	0.000765678	Hep2	Cebpb
Slc25a23	3.79471e-08	0.483874	0.288	0.188	0.000788768	Hep2	Slc25a23
Pgm1	3.92716e-08	0.556928	0.281	0.18	0.0008163	Hep2	Pgm1
Epb41l4b	3.97744e-08	0.531031	0.155	0.075	0.000826751	Hep2	Epb41l4b
Med8	4.02754e-08	0.405507	0.238	0.14	0.000837164	Hep2	Med8
Psmb2	4.13727e-08	0.555297	0.408	0.317	0.000859973	Hep2	Psmb2
Skp1a	4.57666e-08	0.510255	0.35	0.248	0.000951304	Hep2	Skp1a
1810058I24Rik	4.58574e-08	0.552118	0.41	0.31	0.000953192	Hep2	1810058I24Rik
Pklr	4.72925e-08	0.416813	0.142	0.064	0.000983022	Hep2	Pklr
Commd1	4.8092e-08	0.473693	0.26	0.161	0.000999641	Hep2	Commd1
S100a10	4.86423e-08	0.539356	0.516	0.45	0.00101108	Hep2	S100a10
Mrpl51	4.97328e-08	0.493582	0.404	0.302	0.00103375	Hep2	Mrpl51
Npm1	5.13869e-08	0.470905	0.607	0.56	0.00106813	Hep2	Npm1
Coq9	5.22838e-08	0.432998	0.233	0.139	0.00108677	Hep2	Coq9
Ndufs7	5.45523e-08	0.527775	0.425	0.331	0.00113392	Hep2	Ndufs7
Rnaseh2c	5.67402e-08	0.512743	0.346	0.248	0.0011794	Hep2	Rnaseh2c
Naa10	5.81327e-08	0.539856	0.209	0.12	0.00120835	Hep2	Naa10
Elovl3	6.47957e-08	0.340171	0.238	0.136	0.00134684	Hep2	Elovl3
Mrpl39	6.63493e-08	0.268127	0.14	0.063	0.00137914	Hep2	Mrpl39
Uba52	7.36369e-08	0.424762	0.639	0.633	0.00153062	Hep2	Uba52
Ufm1	7.52036e-08	0.449964	0.276	0.175	0.00156318	Hep2	Ufm1
Adi1	7.58659e-08	0.464695	0.277	0.179	0.00157695	Hep2	Adi1
Ube2e1	7.59605e-08	0.374251	0.203	0.113	0.00157891	Hep2	Ube2e1
Rpl7	7.77785e-08	0.294562	0.766	0.759	0.0016167	Hep2	Rpl7
Stk16	8.47779e-08	0.343567	0.254	0.154	0.00176219	Hep2	Stk16
Nr1h4	8.5099e-08	0.524533	0.212	0.124	0.00176887	Hep2	Nr1h4
Cnbp	8.64338e-08	0.531317	0.495	0.422	0.00179661	Hep2	Cnbp
Pdhb	8.91478e-08	0.576995	0.238	0.149	0.00185303	Hep2	Pdhb
Coasy	9.21997e-08	0.472995	0.279	0.18	0.00191646	Hep2	Coasy
Naprt	9.38966e-08	0.509541	0.262	0.167	0.00195174	Hep2	Naprt
Maob	9.66222e-08	0.605566	0.265	0.171	0.00200839	Hep2	Maob
Acp1	1.01064e-07	0.565742	0.349	0.251	0.00210072	Hep2	Acp1
Cct2	1.02607e-07	0.526859	0.371	0.27	0.00213279	Hep2	Cct2
Ifrd2	1.03175e-07	0.428678	0.131	0.059	0.00214459	Hep2	Ifrd2
Mrps14	1.08338e-07	0.576633	0.348	0.257	0.00225191	Hep2	Mrps14
Dtd2	1.12174e-07	0.384331	0.111	0.044	0.00233164	Hep2	Dtd2
Cebpzos	1.12929e-07	0.417778	0.181	0.097	0.00234734	Hep2	Cebpzos
Ywhae	1.19784e-07	0.527505	0.519	0.43	0.00248984	Hep2	Ywhae
Rps6	1.2497e-07	0.299015	0.748	0.735	0.00259762	Hep2	Rps6
Mrpl17	1.26184e-07	0.540171	0.32	0.228	0.00262287	Hep2	Mrpl17
Spryd4	1.28513e-07	0.331163	0.109	0.042	0.00267128	Hep2	Spryd4
Erh	1.30445e-07	0.435847	0.222	0.131	0.00271144	Hep2	Erh
Sap18	1.34474e-07	0.507224	0.351	0.256	0.00279517	Hep2	Sap18
Psma2	1.4138e-07	0.534308	0.456	0.375	0.00293873	Hep2	Psma2
Grcc10	1.44731e-07	0.498386	0.448	0.36	0.00300838	Hep2	Grcc10
Lurap1l	1.45532e-07	0.388172	0.188	0.102	0.00302502	Hep2	Lurap1l
Dgcr6	1.51171e-07	0.345766	0.241	0.147	0.00314224	Hep2	Dgcr6
Ndufb7	1.5909e-07	0.545521	0.495	0.431	0.00330684	Hep2	Ndufb7
Nags	1.63963e-07	0.267556	0.157	0.077	0.00340813	Hep2	Nags
Tedc2	1.69155e-07	0.436395	0.145	0.069	0.00351606	Hep2	Tedc2
Pmpcb	1.73389e-07	0.526279	0.262	0.17	0.00360407	Hep2	Pmpcb
Hdgf	1.74038e-07	0.495589	0.409	0.313	0.00361756	Hep2	Hdgf
Atox1	1.79468e-07	0.473366	0.564	0.53	0.00373043	Hep2	Atox1
A430005L14Rik	1.86252e-07	0.316711	0.179	0.095	0.00387143	Hep2	A430005L14Rik
Polr2l	1.99892e-07	0.429374	0.327	0.225	0.00415496	Hep2	Polr2l
Dhfr	2.16836e-07	0.431889	0.192	0.108	0.00450716	Hep2	Dhfr
Osbpl1a	2.21358e-07	0.423903	0.281	0.185	0.00460114	Hep2	Osbpl1a
Gstm7	2.28212e-07	0.350762	0.155	0.077	0.00474362	Hep2	Gstm7
Psmc4	2.35686e-07	0.47803	0.311	0.218	0.00489897	Hep2	Psmc4
Mrps17	2.53697e-07	0.442134	0.257	0.169	0.00527334	Hep2	Mrps17
Aifm1	2.5794e-07	0.499816	0.204	0.118	0.00536154	Hep2	Aifm1
Smdt1	2.60676e-07	0.518608	0.487	0.414	0.00541842	Hep2	Smdt1
Hist1h1c	2.74794e-07	0.381841	0.224	0.133	0.00571188	Hep2	Hist1h1c
Tubb4b	3.20413e-07	0.536549	0.413	0.328	0.00666011	Hep2	Tubb4b
Leap2	3.25287e-07	0.392625	0.273	0.178	0.00676141	Hep2	Leap2
Atg3	3.57001e-07	0.392978	0.31	0.214	0.00742062	Hep2	Atg3
Gtf2h5	3.57139e-07	0.36657	0.319	0.229	0.00742349	Hep2	Gtf2h5
Psmb3	3.58363e-07	0.565335	0.457	0.389	0.00744893	Hep2	Psmb3
Bola1	3.64416e-07	0.468673	0.238	0.151	0.00757474	Hep2	Bola1
A1cf	3.8925e-07	0.539544	0.236	0.151	0.00809096	Hep2	A1cf
Lactb	4.36275e-07	0.420039	0.239	0.151	0.00906841	Hep2	Lactb
Mrpl11	4.42979e-07	0.49675	0.21	0.129	0.00920777	Hep2	Mrpl11
Gm8883	4.50791e-07	0.263622	0.12	0.053	0.00937013	Hep2	Gm8883
Timm23	4.51821e-07	0.483385	0.367	0.273	0.00939154	Hep2	Timm23
Ndufaf6	4.57701e-07	0.364857	0.122	0.055	0.00951378	Hep2	Ndufaf6
Mrpl1	4.67165e-07	0.400125	0.169	0.091	0.00971049	Hep2	Mrpl1
Vamp8	4.80555e-07	0.436256	0.49	0.416	0.00998881	Hep2	Vamp8
Emc6	4.97031e-07	0.465674	0.323	0.23	0.0103313	Hep2	Emc6
Ssbp1	5.24045e-07	0.327096	0.216	0.127	0.0108928	Hep2	Ssbp1
Pxdc1	5.34526e-07	0.34963	0.206	0.118	0.0111107	Hep2	Pxdc1
Polr2j	5.35492e-07	0.431979	0.231	0.144	0.0111307	Hep2	Polr2j
Gys2	5.88597e-07	0.629454	0.198	0.118	0.0122346	Hep2	Gys2
Mrps35	5.93832e-07	0.370506	0.168	0.09	0.0123434	Hep2	Mrps35
Ppp1r3c	5.9771e-07	0.305436	0.102	0.041	0.012424	Hep2	Ppp1r3c
Cisd3	5.98511e-07	0.36149	0.168	0.091	0.0124406	Hep2	Cisd3
Timm17a	5.99227e-07	0.346769	0.209	0.122	0.0124555	Hep2	Timm17a
Fkbp8	6.08164e-07	0.443951	0.431	0.344	0.0126413	Hep2	Fkbp8
Rbis	6.34286e-07	0.320856	0.217	0.133	0.0131843	Hep2	Rbis
Romo1	6.52406e-07	0.532634	0.466	0.398	0.0135609	Hep2	Romo1
Ssu72	6.66312e-07	0.469368	0.336	0.242	0.01385	Hep2	Ssu72
Nfs1	6.68935e-07	0.444758	0.161	0.086	0.0139045	Hep2	Nfs1
Sdr9c7	6.74944e-07	0.418198	0.117	0.053	0.0140294	Hep2	Sdr9c7
Ndufs8	7.0524e-07	0.454032	0.329	0.238	0.0146591	Hep2	Ndufs8
Mrps24	7.48246e-07	0.480647	0.388	0.302	0.015553	Hep2	Mrps24
Hint3	7.65067e-07	0.431919	0.233	0.149	0.0159027	Hep2	Hint3
Aurkaip1	7.90078e-07	0.512353	0.373	0.288	0.0164226	Hep2	Aurkaip1
Lgals8	7.97116e-07	0.483626	0.283	0.196	0.0165688	Hep2	Lgals8
Mecr	8.06313e-07	0.290356	0.123	0.057	0.01676	Hep2	Mecr
Akr1a1	8.44802e-07	0.461686	0.57	0.515	0.0175601	Hep2	Akr1a1
C130074G19Rik	8.48491e-07	0.513984	0.252	0.166	0.0176367	Hep2	C130074G19Rik
Sdha	9.5561e-07	0.497217	0.451	0.368	0.0198633	Hep2	Sdha
Utp3	9.76782e-07	0.527654	0.206	0.126	0.0203034	Hep2	Utp3
Ppat	9.84099e-07	0.423795	0.117	0.053	0.0204555	Hep2	Ppat
Psmd6	1.03552e-06	0.534109	0.324	0.236	0.0215243	Hep2	Psmd6
Adhfe1	1.06024e-06	0.288177	0.142	0.071	0.0220382	Hep2	Adhfe1
Hmgb1	1.0699e-06	0.462767	0.626	0.589	0.0222389	Hep2	Hmgb1
Psmd2	1.08676e-06	0.474612	0.343	0.251	0.0225895	Hep2	Psmd2
Mrpl41	1.1067e-06	0.346405	0.209	0.126	0.0230039	Hep2	Mrpl41
Smim8	1.1683e-06	0.299022	0.123	0.058	0.0242843	Hep2	Smim8
Ss18l2	1.18885e-06	0.388963	0.272	0.185	0.0247113	Hep2	Ss18l2
Cox20	1.19056e-06	0.380466	0.275	0.184	0.0247469	Hep2	Cox20
Acat2	1.20131e-06	0.43458	0.192	0.113	0.0249704	Hep2	Acat2
Dnajc19	1.23377e-06	0.484371	0.323	0.237	0.0256452	Hep2	Dnajc19
Timm10	1.251e-06	0.44144	0.175	0.102	0.0260033	Hep2	Timm10
Mettl5	1.2579e-06	0.266311	0.108	0.046	0.0261468	Hep2	Mettl5
2810459M11Rik	1.29264e-06	0.421525	0.174	0.098	0.0268687	Hep2	2810459M11Rik
Exosc4	1.34545e-06	0.414428	0.19	0.113	0.0279665	Hep2	Exosc4
Fbxo9	1.35089e-06	0.465488	0.24	0.157	0.0280797	Hep2	Fbxo9
Pccb	1.35209e-06	0.593046	0.227	0.148	0.0281046	Hep2	Pccb
Sirt3	1.39914e-06	0.391175	0.206	0.126	0.0290825	Hep2	Sirt3
Nars	1.51517e-06	0.456308	0.345	0.257	0.0314943	Hep2	Nars
Cwc15	1.51909e-06	0.443621	0.293	0.208	0.0315758	Hep2	Cwc15
Ufsp2	1.54111e-06	0.490952	0.217	0.136	0.0320335	Hep2	Ufsp2
Hspa4	1.60534e-06	0.56481	0.322	0.238	0.0333686	Hep2	Hspa4
Rpl7l1	1.60995e-06	0.43238	0.233	0.151	0.0334645	Hep2	Rpl7l1
Hsdl2	1.65693e-06	0.531365	0.198	0.122	0.0344409	Hep2	Hsdl2
Hmbs	1.6625e-06	0.323928	0.197	0.118	0.0345566	Hep2	Hmbs
Abce1	1.66542e-06	0.536242	0.208	0.129	0.0346174	Hep2	Abce1
Mrpl20	1.68645e-06	0.517354	0.356	0.275	0.0350546	Hep2	Mrpl20
Mrpl13	1.69202e-06	0.460805	0.228	0.147	0.0351704	Hep2	Mrpl13
Mccc2	1.72314e-06	0.298465	0.127	0.062	0.0358172	Hep2	Mccc2
Ggact	1.80548e-06	0.307077	0.185	0.107	0.0375287	Hep2	Ggact
Bcar3	1.88423e-06	0.319351	0.104	0.045	0.0391656	Hep2	Bcar3
Gstp3	1.9218e-06	0.360594	0.139	0.071	0.0399465	Hep2	Gstp3
Exosc3	1.96973e-06	0.340399	0.126	0.06	0.0409429	Hep2	Exosc3
Mrps22	1.97513e-06	0.30326	0.14	0.071	0.041055	Hep2	Mrps22
Pgp	1.99001e-06	0.455179	0.22	0.143	0.0413644	Hep2	Pgp
Mrpl35	2.07311e-06	0.385647	0.222	0.14	0.0430916	Hep2	Mrpl35
Nnmt	2.07706e-06	0.397492	0.336	0.245	0.0431737	Hep2	Nnmt
Mrps33	2.3168e-06	0.495687	0.316	0.232	0.048157	Hep2	Mrps33
Dlat	2.34725e-06	0.401899	0.158	0.088	0.0487899	Hep2	Dlat
Aldh4a1	2.38223e-06	0.544616	0.27	0.185	0.049517	Hep2	Aldh4a1
Hspg21	6.78014e-74	1.9107	0.932	0.086	1.40932e-69	Hep3	Hspg2
Slc26a10	1.42463e-72	1.47346	0.636	0.037	2.96125e-68	Hep3	Slc26a10
Tie11	9.03529e-71	1.42405	0.795	0.062	1.87808e-66	Hep3	Tie1
Cemip21	8.82891e-70	2.47608	1	0.117	1.83518e-65	Hep3	Cemip2
Serpinh1	3.65215e-69	1.47205	0.705	0.049	7.59137e-65	Hep3	Serpinh1
Calcrl1	4.32887e-69	2.16086	0.932	0.095	8.99799e-65	Hep3	Calcrl
Fgd5	3.56808e-68	1.42011	0.75	0.058	7.41661e-64	Hep3	Fgd5
Rasgrp31	6.22248e-68	1.93539	0.864	0.082	1.2934e-63	Hep3	Rasgrp3
Pecam11	8.75517e-68	2.21807	1	0.118	1.81985e-63	Hep3	Pecam1
Nav1	2.79179e-67	1.78997	0.795	0.069	5.80301e-63	Hep3	Nav1
Stox2	4.37045e-67	1.28948	0.636	0.04	9.08441e-63	Hep3	Stox2
Jam21	5.01849e-67	2.17505	0.886	0.089	1.04314e-62	Hep3	Jam2
Clec14a1	2.11223e-66	2.16545	0.955	0.103	4.39048e-62	Hep3	Clec14a
Col13a1	3.24546e-66	2.07233	0.795	0.071	6.746e-62	Hep3	Col13a1
Efnb2	4.18844e-66	1.30494	0.545	0.029	8.70608e-62	Hep3	Efnb2
Adgra2	1.45318e-65	0.840131	0.455	0.019	3.02058e-61	Hep3	Adgra2
C5ar2	3.33304e-65	1.29948	0.659	0.045	6.92806e-61	Hep3	C5ar2
Amotl11	1.03733e-64	1.8496	0.864	0.085	2.1562e-60	Hep3	Amotl1
Tmem204	8.7302e-64	1.72151	0.727	0.06	1.81466e-59	Hep3	Tmem204
Emcn	1.8555e-63	1.58358	0.705	0.055	3.85684e-59	Hep3	Emcn
Ephb4	3.91761e-63	1.41006	0.682	0.052	8.14315e-59	Hep3	Ephb4
Lhfpl21	4.95292e-63	1.55684	0.75	0.064	1.02951e-58	Hep3	Lhfpl2
Eml1	5.92866e-63	0.774259	0.432	0.018	1.23233e-58	Hep3	Eml1
Stxbp1	6.44055e-63	0.941625	0.5	0.026	1.33873e-58	Hep3	Stxbp1
Mmrn21	6.93717e-63	1.81157	0.841	0.083	1.44196e-58	Hep3	Mmrn2
Adgrl41	1.67152e-62	2.14629	0.909	0.1	3.47442e-58	Hep3	Adgrl4
Ldb2	2.18487e-62	1.54276	0.659	0.049	4.54147e-58	Hep3	Ldb2
Gja4	4.69826e-62	1.67496	0.682	0.052	9.7658e-58	Hep3	Gja4
Hgf	4.88446e-62	1.53837	0.545	0.032	1.01528e-57	Hep3	Hgf
Pakap.11	8.4335e-62	2.16409	0.886	0.097	1.75299e-57	Hep3	Pakap.1
Peak11	1.4704e-61	1.60821	0.841	0.085	3.05636e-57	Hep3	Peak1
Cbfa2t3	2.53366e-61	1.78164	0.682	0.055	5.26646e-57	Hep3	Cbfa2t3
Robo41	3.20134e-61	1.4774	0.75	0.065	6.6543e-57	Hep3	Robo4
Flt11	3.87106e-61	2.51549	0.932	0.114	8.04639e-57	Hep3	Flt1
Lama4	7.53375e-61	1.11091	0.591	0.039	1.56596e-56	Hep3	Lama4
Tpbgl1	8.83652e-61	2.01775	0.818	0.083	1.83676e-56	Hep3	Tpbgl
Cdh4	1.9317e-60	1.14085	0.409	0.017	4.01523e-56	Hep3	Cdh4
Hecw21	2.31634e-60	1.53344	0.705	0.059	4.81475e-56	Hep3	Hecw2
Esam1	2.3917e-60	1.9412	0.909	0.104	4.9714e-56	Hep3	Esam
Cpd1	2.74151e-60	1.62586	0.841	0.086	5.6985e-56	Hep3	Cpd
Plvap	3.54771e-60	1.45905	0.682	0.054	7.37426e-56	Hep3	Plvap
Tek1	4.46818e-60	1.93632	0.818	0.081	9.28756e-56	Hep3	Tek
Itga91	5.45794e-60	1.77164	0.841	0.086	1.13449e-55	Hep3	Itga9
Itga11	1.0306e-59	2.2332	0.932	0.113	2.1422e-55	Hep3	Itga1
Ushbp11	3.4843e-59	1.5183	0.75	0.068	7.24248e-55	Hep3	Ushbp1
Npr11	1.43124e-58	1.65673	0.773	0.074	2.97498e-54	Hep3	Npr1
Tinagl11	1.63454e-58	2.03601	0.932	0.114	3.39756e-54	Hep3	Tinagl1
1700025G04Rik	2.07184e-58	1.13998	0.523	0.031	4.30652e-54	Hep3	1700025G04Rik
Plpp11	2.74843e-58	2.4673	0.955	0.129	5.71288e-54	Hep3	Plpp1
Timp31	2.94559e-58	2.84842	0.955	0.13	6.1227e-54	Hep3	Timp3
Arap31	3.80793e-58	1.53545	0.727	0.067	7.91517e-54	Hep3	Arap3
Rapgef51	9.79693e-58	1.91943	0.795	0.082	2.03639e-53	Hep3	Rapgef5
Crim11	1.94989e-57	1.80552	0.818	0.086	4.05304e-53	Hep3	Crim1
C1qtnf1	2.56319e-57	1.4578	0.591	0.043	5.32785e-53	Hep3	C1qtnf1
Prickle1	3.62329e-57	1.03229	0.523	0.032	7.53137e-53	Hep3	Prickle1
Nrp21	5.17521e-57	1.67975	0.818	0.084	1.07572e-52	Hep3	Nrp2
Nr2f1	1.03199e-56	0.698465	0.364	0.014	2.14509e-52	Hep3	Nr2f1
Gpr1821	1.06769e-56	2.83545	1	0.159	2.21931e-52	Hep3	Gpr182
Btnl9	1.19515e-56	2.0308	0.705	0.064	2.48425e-52	Hep3	Btnl9
Atp2b4	2.11663e-56	1.47268	0.727	0.067	4.39963e-52	Hep3	Atp2b4
Adgrg1	4.4921e-56	0.98103	0.5	0.03	9.33727e-52	Hep3	Adgrg1
Tspan71	4.59165e-56	2.42452	0.932	0.124	9.54421e-52	Hep3	Tspan7
Armcx1	1.11223e-55	0.939392	0.477	0.027	2.31189e-51	Hep3	Armcx1
Adam231	2.04643e-55	2.60317	0.955	0.139	4.2537e-51	Hep3	Adam23
Armcx3	2.20919e-55	1.09792	0.568	0.04	4.59202e-51	Hep3	Armcx3
Prex2	3.55376e-55	1.50882	0.705	0.064	7.38685e-51	Hep3	Prex2
Elk31	4.21319e-55	1.79979	0.818	0.091	8.75754e-51	Hep3	Elk3
Galnt15	4.89145e-55	0.688329	0.295	0.008	1.01674e-50	Hep3	Galnt15
Arhgef151	5.2286e-55	1.41127	0.705	0.064	1.08682e-50	Hep3	Arhgef15
Eng1	1.27658e-54	2.57917	0.977	0.149	2.65349e-50	Hep3	Eng
Meis21	1.84771e-54	2.07534	0.864	0.105	3.84065e-50	Hep3	Meis2
F81	1.99035e-54	2.31446	0.955	0.136	4.13715e-50	Hep3	F8
Arhgap311	3.30432e-54	1.64809	0.773	0.082	6.86836e-50	Hep3	Arhgap31
Fbxl7	3.33636e-54	0.977334	0.523	0.034	6.93495e-50	Hep3	Fbxl7
Rasip11	3.61307e-54	1.8581	0.773	0.082	7.51014e-50	Hep3	Rasip1
Adgrf51	4.10127e-54	2.52876	0.977	0.151	8.5249e-50	Hep3	Adgrf5
Zfp503	4.49547e-54	1.29966	0.568	0.041	9.34428e-50	Hep3	Zfp503
Plxnd11	4.97288e-54	1.87258	0.864	0.103	1.03366e-49	Hep3	Plxnd1
Cd551	6.3582e-54	2.58154	1	0.159	1.32162e-49	Hep3	Cd55
Cyyr11	7.33955e-54	2.07402	0.795	0.089	1.5256e-49	Hep3	Cyyr1
Cd361	1.07626e-53	2.26301	0.909	0.122	2.23711e-49	Hep3	Cd36
Sema6a1	1.53488e-53	1.71127	0.818	0.092	3.1904e-49	Hep3	Sema6a
Ctla2a1	5.40442e-53	2.00242	0.841	0.102	1.12336e-48	Hep3	Ctla2a
Oit31	1.02581e-52	2.25963	0.886	0.118	2.13225e-48	Hep3	Oit3
Fam124a1	1.38476e-52	1.64705	0.773	0.083	2.87837e-48	Hep3	Fam124a
Il6st1	1.45435e-52	2.80762	1	0.177	3.02302e-48	Hep3	Il6st
Tm4sf11	2.15177e-52	2.53242	0.841	0.106	4.47266e-48	Hep3	Tm4sf1
Ntn4	2.2675e-52	2.01736	0.659	0.061	4.71323e-48	Hep3	Ntn4
Unc45b	4.31357e-52	1.21069	0.523	0.036	8.96619e-48	Hep3	Unc45b
Plcb4	5.69129e-52	1.5665	0.636	0.056	1.18299e-47	Hep3	Plcb4
Akr1b8	6.77305e-52	1.22983	0.591	0.047	1.40785e-47	Hep3	Akr1b8
Bace2	8.96983e-52	1.18822	0.636	0.055	1.86447e-47	Hep3	Bace2
Bmp21	1.13974e-51	2.87873	0.977	0.169	2.36906e-47	Hep3	Bmp2
4931406P16Rik	1.16803e-51	1.42107	0.773	0.085	2.42787e-47	Hep3	4931406P16Rik
Klf71	1.46973e-51	2.0309	0.864	0.114	3.05498e-47	Hep3	Klf7
Cd300lg1	2.10343e-51	1.9509	0.841	0.105	4.37219e-47	Hep3	Cd300lg
Ramp21	4.97246e-51	2.29169	0.886	0.124	1.03357e-46	Hep3	Ramp2
Pde2a1	7.84233e-51	1.92521	0.886	0.118	1.63011e-46	Hep3	Pde2a
Col4a2	8.15477e-51	1.48383	0.682	0.066	1.69505e-46	Hep3	Col4a2
Nrp11	8.48867e-51	2.5884	0.977	0.164	1.76446e-46	Hep3	Nrp1
Smad6	1.89766e-50	1.07997	0.5	0.034	3.94448e-46	Hep3	Smad6
Flt41	1.97339e-50	1.99192	0.841	0.107	4.10189e-46	Hep3	Flt4
Slc43a31	2.32823e-50	2.1553	0.818	0.104	4.83946e-46	Hep3	Slc43a3
Pcdh171	2.44995e-50	1.35806	0.659	0.061	5.09246e-46	Hep3	Pcdh17
Stard81	2.51597e-50	1.11568	0.682	0.063	5.22969e-46	Hep3	Stard8
Dpysl3	2.78712e-50	1.07695	0.5	0.034	5.7933e-46	Hep3	Dpysl3
Ecscr	3.88849e-50	1.25635	0.614	0.054	8.08261e-46	Hep3	Ecscr
Cyp4b11	4.67056e-50	1.8227	0.773	0.087	9.70823e-46	Hep3	Cyp4b1
Enpp6	8.66004e-50	1.53768	0.455	0.028	1.80008e-45	Hep3	Enpp6
Ets11	9.94213e-50	2.27879	0.955	0.152	2.06657e-45	Hep3	Ets1
Slco2a11	1.15092e-49	1.91328	0.818	0.104	2.39229e-45	Hep3	Slco2a1
Cldn51	1.15538e-49	2.02413	0.818	0.103	2.40158e-45	Hep3	Cldn5
Lrrc8c1	1.29442e-49	1.4191	0.727	0.078	2.69058e-45	Hep3	Lrrc8c
Bgn1	1.44605e-49	1.78114	0.795	0.095	3.00576e-45	Hep3	Bgn
Fzd4	1.78692e-49	1.40777	0.682	0.068	3.7143e-45	Hep3	Fzd4
Agpat5	2.20986e-49	1.44158	0.75	0.083	4.59342e-45	Hep3	Agpat5
Efnb1	4.20205e-49	1.66042	0.568	0.047	8.73438e-45	Hep3	Efnb1
Afap1l1	6.43714e-49	0.990551	0.545	0.042	1.33802e-44	Hep3	Afap1l1
Pros11	7.59337e-49	1.92787	0.818	0.107	1.57836e-44	Hep3	Pros1
Plxnc11	7.72308e-49	2.4233	0.909	0.139	1.60532e-44	Hep3	Plxnc1
Plxna2	9.59305e-49	1.14788	0.636	0.06	1.99401e-44	Hep3	Plxna2
Armcx4	1.08368e-48	1.02549	0.409	0.022	2.25254e-44	Hep3	Armcx4
Sema3f	1.16032e-48	1.28134	0.614	0.055	2.41185e-44	Hep3	Sema3f
Rell11	1.35253e-48	1.47417	0.75	0.083	2.81136e-44	Hep3	Rell1
Myo101	1.6002e-48	2.01079	0.864	0.121	3.32617e-44	Hep3	Myo10
Sgms1	1.79793e-48	1.50219	0.705	0.076	3.73718e-44	Hep3	Sgms1
Tnfsf10	2.93519e-48	1.17644	0.5	0.035	6.10109e-44	Hep3	Tnfsf10
Col4a11	4.89241e-48	2.13623	0.75	0.091	1.01694e-43	Hep3	Col4a1
Emilin1	5.19383e-48	1.40638	0.682	0.07	1.07959e-43	Hep3	Emilin1
Chst151	5.34641e-48	1.88362	0.727	0.084	1.11131e-43	Hep3	Chst15
Sncaip	7.69147e-48	0.571473	0.25	0.007	1.59875e-43	Hep3	Sncaip
Stab21	8.32017e-48	2.13561	0.955	0.15	1.72943e-43	Hep3	Stab2
Kdr1	8.59251e-48	2.85754	0.977	0.183	1.78604e-43	Hep3	Kdr
Clec1a	9.48508e-48	1.20222	0.568	0.047	1.97157e-43	Hep3	Clec1a
Sptbn11	1.1474e-47	2.47834	0.977	0.181	2.38498e-43	Hep3	Sptbn1
Fcgr2b1	1.39151e-47	2.79772	1	0.196	2.8924e-43	Hep3	Fcgr2b
Ehd31	2.04925e-47	3.02131	1	0.208	4.25956e-43	Hep3	Ehd3
Cd381	2.16205e-47	1.89516	0.932	0.142	4.49404e-43	Hep3	Cd38
Gata4	2.25758e-47	1.59498	0.682	0.072	4.69261e-43	Hep3	Gata4
Lyve11	3.59517e-47	1.89468	0.795	0.098	7.47292e-43	Hep3	Lyve1
Stab11	3.6828e-47	2.16848	0.932	0.147	7.65507e-43	Hep3	Stab1
Kitl	3.89333e-47	1.43613	0.568	0.048	8.09267e-43	Hep3	Kitl
Myct11	4.59089e-47	1.68509	0.682	0.071	9.54263e-43	Hep3	Myct1
Fam167b1	9.87473e-47	2.13902	0.886	0.127	2.05256e-42	Hep3	Fam167b
Grasp	1.15597e-46	1.0604	0.5	0.038	2.40279e-42	Hep3	Grasp
Cyp26b11	1.73608e-46	2.2397	0.795	0.103	3.60862e-42	Hep3	Cyp26b1
Dlc1	2.02419e-46	2.22577	0.932	0.156	4.20748e-42	Hep3	Dlc1
Bmpr21	2.05588e-46	1.99104	0.886	0.135	4.27335e-42	Hep3	Bmpr2
Ptprb1	3.25861e-46	3.17882	1	0.221	6.77334e-42	Hep3	Ptprb
Fmnl21	5.49677e-46	1.17679	0.659	0.066	1.14256e-41	Hep3	Fmnl2
Tanc1	9.22896e-46	1.1632	0.636	0.064	1.91833e-41	Hep3	Tanc1
Gng111	9.7464e-46	2.04365	0.932	0.153	2.02589e-41	Hep3	Gng11
Fam171a1	1.19031e-45	1.19106	0.545	0.045	2.47418e-41	Hep3	Fam171a1
Gatm1	1.73781e-45	2.14614	0.909	0.141	3.61221e-41	Hep3	Gatm
Itpkb1	1.74564e-45	1.58149	0.727	0.087	3.62848e-41	Hep3	Itpkb
Endou	1.90453e-45	0.515592	0.318	0.014	3.95876e-41	Hep3	Endou
Acer2	2.0023e-45	1.65475	0.659	0.072	4.16199e-41	Hep3	Acer2
Rcn11	2.72115e-45	1.38538	0.682	0.074	5.65618e-41	Hep3	Rcn1
Ltbp41	2.80321e-45	1.56811	0.659	0.071	5.82675e-41	Hep3	Ltbp4
Gpihbp11	3.21072e-45	2.71202	1	0.195	6.6738e-41	Hep3	Gpihbp1
F2r1	3.9024e-45	1.89409	0.75	0.094	8.11152e-41	Hep3	F2r
Adgrl21	4.75574e-45	1.7698	0.705	0.083	9.88528e-41	Hep3	Adgrl2
Tnfaip1	5.45344e-45	1.69978	0.886	0.136	1.13355e-40	Hep3	Tnfaip1
Cmtm3	6.84782e-45	1.12827	0.591	0.055	1.42339e-40	Hep3	Cmtm3
Plk21	9.89236e-45	1.36856	0.659	0.068	2.05623e-40	Hep3	Plk2
Egfl71	1.35204e-44	2.3001	0.955	0.17	2.81034e-40	Hep3	Egfl7
App1	1.51638e-44	2.30619	0.932	0.164	3.15194e-40	Hep3	App
Sparc1	1.91844e-44	2.44222	0.977	0.185	3.98766e-40	Hep3	Sparc
Snrk1	2.15641e-44	2.22695	0.955	0.177	4.48231e-40	Hep3	Snrk
Heg11	2.87681e-44	1.36749	0.682	0.076	5.97974e-40	Hep3	Heg1
Igfbp71	3.42093e-44	2.85804	1	0.227	7.11073e-40	Hep3	Igfbp7
Ripply3	3.67591e-44	1.10808	0.455	0.032	7.64074e-40	Hep3	Ripply3
Ccnd21	4.17664e-44	1.78275	0.818	0.112	8.68155e-40	Hep3	Ccnd2
Mrc11	4.36608e-44	2.52164	1	0.212	9.07534e-40	Hep3	Mrc1
Dnase1l31	4.83058e-44	2.99989	0.977	0.22	1.00408e-39	Hep3	Dnase1l3
Flnb1	5.39391e-44	1.32629	0.636	0.067	1.12118e-39	Hep3	Flnb
Dysf	7.44955e-44	0.822082	0.455	0.032	1.54846e-39	Hep3	Dysf
Dpp41	1.10542e-43	1.95859	0.886	0.144	2.29773e-39	Hep3	Dpp4
Lpcat1	1.11902e-43	0.904349	0.523	0.044	2.32599e-39	Hep3	Lpcat1
Vamp3	1.17972e-43	1.11806	0.614	0.062	2.45216e-39	Hep3	Vamp3
Cav2	1.44898e-43	1.18408	0.545	0.048	3.01186e-39	Hep3	Cav2
Apbb2	1.75887e-43	1.16046	0.636	0.066	3.65599e-39	Hep3	Apbb2
Epb41l21	2.69445e-43	1.80615	0.75	0.097	5.60069e-39	Hep3	Epb41l2
Tal1	2.82832e-43	0.760348	0.386	0.023	5.87894e-39	Hep3	Tal1
Nr2f21	3.20607e-43	1.97746	0.932	0.163	6.66413e-39	Hep3	Nr2f2
Csgalnact1	4.43515e-43	0.639533	0.318	0.015	9.2189e-39	Hep3	Csgalnact1
Plpp31	4.58889e-43	2.93262	1	0.238	9.53848e-39	Hep3	Plpp3
Mylip1	4.653e-43	2.12555	0.864	0.138	9.67174e-39	Hep3	Mylip
Aqp11	5.07675e-43	3.0059	1	0.239	1.05525e-38	Hep3	Aqp1
Gnb4	5.46781e-43	0.895264	0.455	0.033	1.13654e-38	Hep3	Gnb4
Myzap	6.52915e-43	0.770099	0.409	0.026	1.35715e-38	Hep3	Myzap
Fyn1	8.78216e-43	1.85962	0.795	0.114	1.82546e-38	Hep3	Fyn
Shank3	1.11843e-42	0.811191	0.364	0.02	2.32478e-38	Hep3	Shank3
Msrb3	1.23137e-42	1.27932	0.659	0.074	2.55953e-38	Hep3	Msrb3
Msn1	1.4409e-42	1.73786	0.955	0.168	2.99506e-38	Hep3	Msn
Cd931	1.53232e-42	1.76763	0.727	0.092	3.18508e-38	Hep3	Cd93
Gm17167	2.34029e-42	1.1464	0.545	0.049	4.86452e-38	Hep3	Gm17167
Clec4g1	2.41616e-42	2.75885	0.977	0.218	5.02223e-38	Hep3	Clec4g
Serpinb6a1	2.48158e-42	1.63888	0.886	0.141	5.15822e-38	Hep3	Serpinb6a
2510009E07Rik	3.28312e-42	1.09783	0.614	0.064	6.82429e-38	Hep3	2510009E07Rik
Erg	3.68002e-42	1.18461	0.568	0.054	7.64929e-38	Hep3	Erg
Tmcc31	3.86084e-42	1.34115	0.682	0.081	8.02514e-38	Hep3	Tmcc3
Tcf41	4.57929e-42	2.14482	0.909	0.165	9.5185e-38	Hep3	Tcf4
Notch11	6.33713e-42	1.46224	0.727	0.093	1.31724e-37	Hep3	Notch1
Sox18	9.0661e-42	1.13218	0.477	0.038	1.88448e-37	Hep3	Sox18
Mcam	9.43024e-42	0.891664	0.409	0.027	1.96017e-37	Hep3	Mcam
Olfm1	9.55924e-42	1.15134	0.455	0.034	1.98698e-37	Hep3	Olfm1
Exoc3l2	1.26327e-41	1.15342	0.545	0.051	2.62583e-37	Hep3	Exoc3l2
Ppp1r16b	1.3515e-41	1.00262	0.545	0.05	2.80924e-37	Hep3	Ppp1r16b
Tfpi1	1.91481e-41	1.43722	0.659	0.077	3.98013e-37	Hep3	Tfpi
Tspan18	1.98498e-41	0.94481	0.409	0.028	4.12597e-37	Hep3	Tspan18
Yes1	2.28513e-41	0.998305	0.636	0.07	4.74987e-37	Hep3	Yes1
Ago3	2.318e-41	1.42104	0.659	0.078	4.8182e-37	Hep3	Ago3
Gm35533	2.72278e-41	0.603891	0.295	0.013	5.65957e-37	Hep3	Gm35533
Klhl4	3.52792e-41	0.804763	0.295	0.013	7.33313e-37	Hep3	Klhl4
C430049B03Rik	3.52792e-41	0.691455	0.295	0.013	7.33313e-37	Hep3	C430049B03Rik
B3gnt3	3.83336e-41	0.8039	0.409	0.028	7.96803e-37	Hep3	B3gnt3
Phactr21	4.31126e-41	1.35206	0.636	0.071	8.96138e-37	Hep3	Phactr2
Slc44a2	5.39144e-41	1.00693	0.545	0.052	1.12066e-36	Hep3	Slc44a2
Nexn	6.9163e-41	0.956761	0.364	0.021	1.43762e-36	Hep3	Nexn
Maf2	7.64091e-41	2.80613	1	0.261	1.58824e-36	Hep3	Maf
Gimap41	7.84266e-41	1.52178	0.795	0.112	1.63017e-36	Hep3	Gimap4
Arhgap23	8.9322e-41	1.4917	0.591	0.063	1.85665e-36	Hep3	Arhgap23
Cavin21	1.0863e-40	2.32562	0.818	0.134	2.25799e-36	Hep3	Cavin2
Icam21	1.31619e-40	1.11921	0.614	0.066	2.73584e-36	Hep3	Icam2
Mxra8	1.34384e-40	0.728915	0.432	0.031	2.79331e-36	Hep3	Mxra8
Tgfbr31	1.49146e-40	1.18887	0.591	0.062	3.10014e-36	Hep3	Tgfbr3
Prkce	1.61432e-40	1.16684	0.614	0.067	3.35553e-36	Hep3	Prkce
Cdkn1c	4.65384e-40	1.16254	0.432	0.032	9.67348e-36	Hep3	Cdkn1c
Pam	5.10985e-40	0.814303	0.455	0.035	1.06213e-35	Hep3	Pam
Gbp4	6.68896e-40	1.23015	0.386	0.026	1.39037e-35	Hep3	Gbp4
Degs11	6.96767e-40	1.98007	0.909	0.165	1.4483e-35	Hep3	Degs1
Ppic	7.10828e-40	1.02421	0.523	0.048	1.47753e-35	Hep3	Ppic
Mgat11	7.48606e-40	1.30607	0.75	0.105	1.55605e-35	Hep3	Mgat1
Lifr1	7.89676e-40	2.56648	0.955	0.217	1.64142e-35	Hep3	Lifr
Rgl11	1.3515e-39	1.57729	0.727	0.1	2.80923e-35	Hep3	Rgl1
Tspan9	1.43962e-39	0.864949	0.5	0.044	2.9924e-35	Hep3	Tspan9
Tcn21	2.17524e-39	2.16956	0.864	0.157	4.52145e-35	Hep3	Tcn2
Gas6	2.78442e-39	1.33395	0.727	0.098	5.78769e-35	Hep3	Gas6
Sgk11	2.89973e-39	1.97431	0.909	0.169	6.02738e-35	Hep3	Sgk1
Kit1	3.0726e-39	1.36124	0.636	0.072	6.38671e-35	Hep3	Kit
Adcy4	3.19435e-39	0.920348	0.5	0.045	6.63977e-35	Hep3	Adcy4
Rnf144a	3.69914e-39	1.11445	0.523	0.05	7.68903e-35	Hep3	Rnf144a
Cd59a1	4.40803e-39	1.81461	0.886	0.158	9.16254e-35	Hep3	Cd59a
Tmem106a1	6.98815e-39	1.17496	0.659	0.079	1.45256e-34	Hep3	Tmem106a
Tbx2	1.0109e-38	0.813873	0.341	0.02	2.10126e-34	Hep3	Tbx2
[truncated: 2,315 more rows]

## Sheet: Table S9
Supplementary Table S9 | The differentially expressed genes for Hepatocyte cell subtypes after GLY treatment
	p_val	avg_log2FC	pct.1	pct.2	p_val_adj	change	cell type
Saa2	1.15442e-81	3.80837	0.933	0.336	2.39958e-77	Up	Hep1
Lcn2	4.2266e-85	3.60608	0.778	0.094	8.7854e-81	Up	Hep1
Saa1	3.4085e-63	2.72204	0.958	0.535	7.08491e-59	Up	Hep1
Serpina3n	5.26176e-48	2.12978	0.662	0.171	1.09371e-43	Up	Hep1
Mt1	6.20027e-50	2.0072	0.88	0.437	1.28879e-45	Up	Hep1
Cyp4a14	2.31076e-38	2.00441	0.391	0.024	4.80316e-34	Up	Hep1
Col3a1	6.58107e-26	1.93166	0.232	0.002	1.36794e-21	Up	Hep1
Mt2	7.44976e-48	1.91889	0.63	0.118	1.54851e-43	Up	Hep1
Hp	1.38334e-51	1.88918	0.979	0.826	2.87542e-47	Up	Hep1
Orm2	1.88365e-38	1.84956	0.549	0.107	3.91535e-34	Up	Hep1
Marco	1.12763e-26	1.72371	0.458	0.116	2.3439e-22	Up	Hep1
Apoa4	5.45388e-31	1.68701	0.426	0.073	1.13364e-26	Up	Hep1
Hamp	5.46711e-20	1.51295	0.768	0.503	1.13639e-15	Up	Hep1
Lgals1	5.90023e-13	1.44989	0.43	0.189	1.22642e-08	Up	Hep1
Lrg1	1.28971e-30	1.44974	0.799	0.454	2.68078e-26	Up	Hep1
Dcn	1.0978e-15	1.42207	0.194	0.022	2.28189e-11	Up	Hep1
S100a6	1.84865e-16	1.38717	0.352	0.102	3.8426e-12	Up	Hep1
Ccl6	9.12935e-24	1.36919	0.426	0.105	1.89763e-19	Up	Hep1
Igfbp1	5.594e-29	1.36108	0.391	0.06	1.16277e-24	Up	Hep1
Col1a1	5.71163e-19	1.19986	0.165	0	1.18722e-14	Up	Hep1
Fam25c	4.48408e-13	1.19308	0.342	0.127	9.3206e-09	Up	Hep1
Col1a2	4.06872e-20	1.19229	0.183	0.002	8.45725e-16	Up	Hep1
Orm1	2.12451e-15	1.14599	0.866	0.764	4.41601e-11	Up	Hep1
Gstm1	1.39451e-24	1.14058	0.863	0.586	2.89863e-20	Up	Hep1
Csad	2.34542e-23	1.13553	0.542	0.187	4.87518e-19	Up	Hep1
Spp1	8.88748e-15	1.12597	0.197	0.027	1.84735e-10	Up	Hep1
Ahsg	1.3789e-25	1.10051	0.947	0.895	2.86618e-21	Up	Hep1
Hpx	3.13906e-15	1.09241	0.912	0.873	6.52486e-11	Up	Hep1
Apcs	6.155e-18	1.07761	0.426	0.143	1.27938e-13	Up	Hep1
C1qb	1.02757e-11	1.07601	0.486	0.256	2.13592e-07	Up	Hep1
Ifi27l2a	9.67033e-16	1.07455	0.373	0.12	2.01007e-11	Up	Hep1
C1qa	3.57162e-13	1.04984	0.535	0.274	7.42397e-09	Up	Hep1
Ftl1	4.22633e-44	1.03453	0.993	0.92	8.78485e-40	Up	Hep1
Crip1	7.78877e-11	1.00649	0.405	0.183	1.61897e-06	Up	Hep1
Itih4	3.29881e-13	0.958409	0.778	0.592	6.8569e-09	Up	Hep1
Lgals3	6.16665e-10	0.928007	0.306	0.125	1.2818e-05	Up	Hep1
Csrp2	4.97981e-21	0.921407	0.401	0.1	1.0351e-16	Up	Hep1
Tyrobp	4.90605e-10	0.91838	0.458	0.236	1.01977e-05	Up	Hep1
Lyz2	3.50731e-10	0.912168	0.518	0.287	7.29029e-06	Up	Hep1
Cdo1	4.25385e-14	0.908723	0.789	0.528	8.84205e-10	Up	Hep1
Itih3	1.70671e-14	0.900781	0.676	0.421	3.54756e-10	Up	Hep1
Cyp4a10	2.76638e-21	0.900641	0.275	0.033	5.7502e-17	Up	Hep1
C3	1.05813e-13	0.894042	0.912	0.788	2.19943e-09	Up	Hep1
Pltp	8.50807e-14	0.891032	0.342	0.114	1.76849e-09	Up	Hep1
Ctss	5.90339e-11	0.883346	0.454	0.223	1.22708e-06	Up	Hep1
Blvrb	3.37003e-16	0.878537	0.602	0.296	7.00494e-12	Up	Hep1
Fxyd5	7.85489e-12	0.87504	0.373	0.151	1.63272e-07	Up	Hep1
Crot	4.22309e-15	0.865079	0.644	0.347	8.77812e-11	Up	Hep1
Fgl1	4.68165e-18	0.862843	0.725	0.379	9.73127e-14	Up	Hep1
Emp3	2.12372e-10	0.860823	0.268	0.091	4.41437e-06	Up	Hep1
Cyp1a2	9.59482e-10	0.85009	0.423	0.212	1.99438e-05	Up	Hep1
Meg3	6.40909e-14	0.825617	0.12	0	1.33219e-09	Up	Hep1
Ech1	1.42237e-12	0.812676	0.539	0.263	2.95653e-08	Up	Hep1
1810058I24Rik	3.53632e-13	0.805494	0.472	0.198	7.35059e-09	Up	Hep1
A2ml1	1.3831e-11	0.798717	0.296	0.098	2.87491e-07	Up	Hep1
Clec4f	6.33132e-10	0.796366	0.468	0.238	1.31603e-05	Up	Hep1
Fth1	3.12081e-27	0.792125	0.986	0.947	6.48692e-23	Up	Hep1
Cyba	1.62762e-09	0.78568	0.465	0.252	3.38318e-05	Up	Hep1
Hspb1	3.73128e-12	0.779796	0.232	0.058	7.75584e-08	Up	Hep1
Mgp	1.54527e-13	0.775646	0.116	0	3.212e-09	Up	Hep1
Hsd17b6	4.797e-15	0.761289	0.261	0.056	9.97105e-11	Up	Hep1
Ier3	1.52772e-10	0.759762	0.373	0.156	3.17552e-06	Up	Hep1
Glud1	1.99713e-15	0.755211	0.835	0.586	4.15123e-11	Up	Hep1
Ldha	2.14709e-12	0.752439	0.75	0.472	4.46293e-08	Up	Hep1
Fcer1g	6.46179e-08	0.74024	0.437	0.256	0.00134315	Up	Hep1
Gclc	2.11135e-13	0.731422	0.514	0.238	4.38865e-09	Up	Hep1
Igfbp5	1.09601e-14	0.720706	0.127	0	2.27816e-10	Up	Hep1
Fcna	1.7747e-10	0.715426	0.356	0.147	3.68889e-06	Up	Hep1
Ecm1	8.79239e-11	0.710833	0.211	0.056	1.82759e-06	Up	Hep1
Acat1	1.12758e-12	0.703831	0.56	0.269	2.34378e-08	Up	Hep1
S100a4	1.33186e-08	0.693263	0.183	0.051	0.00027684	Up	Hep1
Cd63	5.8034e-16	0.691569	0.176	0.013	1.2063e-11	Up	Hep1
Cbr1	1.44729e-16	0.687438	0.356	0.1	3.00834e-12	Up	Hep1
Rpl6	6.9524e-16	0.673468	0.856	0.648	1.44513e-11	Up	Hep1
Apoc2	4.71093e-09	0.670363	0.609	0.379	9.79214e-05	Up	Hep1
Gclm	4.38155e-15	0.66468	0.637	0.316	9.10748e-11	Up	Hep1
Cyp2a5	1.14561e-06	0.662484	0.194	0.073	0.0238126	Up	Hep1
Csf2rb	6.96963e-15	0.65885	0.236	0.045	1.44871e-10	Up	Hep1
Cyb5a	9.44032e-08	0.652188	0.838	0.666	0.00196227	Up	Hep1
Trem2	2.7559e-13	0.646112	0.134	0.007	5.72841e-09	Up	Hep1
Dpys	1.64813e-12	0.631934	0.426	0.169	3.42581e-08	Up	Hep1
Hpd	5.31025e-11	0.617793	0.75	0.465	1.10379e-06	Up	Hep1
Ninj1	1.57998e-13	0.615593	0.482	0.209	3.28416e-09	Up	Hep1
Bcl2a1b	2.14598e-11	0.611245	0.25	0.071	4.46063e-07	Up	Hep1
Gda	1.09994e-14	0.599779	0.215	0.033	2.28634e-10	Up	Hep1
Hrg	4.46604e-08	0.596305	0.609	0.401	0.000928311	Up	Hep1
Krt8	1.44172e-11	0.595896	0.444	0.198	2.99676e-07	Up	Hep1
C1qc	5.1596e-07	0.594478	0.433	0.249	0.0107247	Up	Hep1
Igfbp6	4.17877e-12	0.594227	0.116	0.004	8.686e-08	Up	Hep1
Ubb	2.52516e-12	0.593485	0.88	0.601	5.24879e-08	Up	Hep1
Alox5ap	1.05117e-10	0.592155	0.271	0.087	2.18496e-06	Up	Hep1
Ctsh	1.28164e-13	0.587766	0.546	0.252	2.66402e-09	Up	Hep1
Cd68	1.56403e-08	0.582066	0.239	0.087	0.0003251	Up	Hep1
Npc2	9.70661e-07	0.578398	0.486	0.298	0.0201762	Up	Hep1
Dnpep	2.06256e-11	0.578166	0.239	0.065	4.28723e-07	Up	Hep1
Ang	5.95873e-08	0.573125	0.546	0.323	0.00123858	Up	Hep1
Clpx	2.52169e-08	0.57211	0.356	0.16	0.000524159	Up	Hep1
Rplp0	7.50707e-12	0.569225	0.88	0.655	1.56042e-07	Up	Hep1
Lect2	3.46066e-07	0.56782	0.222	0.087	0.00719333	Up	Hep1
Lgals7	2.02315e-12	0.566551	0.113	0.002	4.20533e-08	Up	Hep1
Serpina1a	1.26422e-08	0.557771	0.919	0.889	0.000262781	Up	Hep1
Timp2	1.0094e-12	0.553351	0.18	0.027	2.09814e-08	Up	Hep1
Cct4	1.45223e-09	0.553156	0.401	0.183	3.0186e-05	Up	Hep1
Serpina3m	1.49638e-11	0.552241	0.444	0.203	3.11038e-07	Up	Hep1
Rbp1	3.44325e-11	0.551955	0.268	0.082	7.15714e-07	Up	Hep1
Rpl41	5.0634e-13	0.551228	0.905	0.757	1.05248e-08	Up	Hep1
Pla2g7	5.57143e-09	0.548756	0.18	0.047	0.000115808	Up	Hep1
Trf	3.48465e-10	0.547256	0.982	0.96	7.24319e-06	Up	Hep1
Rdh9	1.32303e-11	0.543291	0.169	0.027	2.75006e-07	Up	Hep1
Apoe	8.9341e-16	0.542838	0.996	0.989	1.85704e-11	Up	Hep1
Rps8	3.86414e-12	0.542167	0.933	0.829	8.032e-08	Up	Hep1
Fabp7	3.88147e-12	0.541741	0.25	0.065	8.06802e-08	Up	Hep1
Acadl	1.89969e-13	0.54157	0.458	0.185	3.94869e-09	Up	Hep1
Nme2	4.45266e-09	0.541083	0.785	0.543	9.25529e-05	Up	Hep1
Ifi30	1.67803e-09	0.536438	0.359	0.154	3.48796e-05	Up	Hep1
Cndp2	2.15036e-09	0.534358	0.201	0.056	4.46974e-05	Up	Hep1
Enho	5.93425e-13	0.534062	0.31	0.094	1.23349e-08	Up	Hep1
Ddit4	6.27811e-15	0.529569	0.183	0.02	1.30497e-10	Up	Hep1
Cct2	1.70631e-10	0.526202	0.401	0.174	3.54674e-06	Up	Hep1
Aldoa	3.27529e-12	0.525246	0.493	0.223	6.80802e-08	Up	Hep1
Cd300lf	7.41217e-10	0.521736	0.12	0.013	1.54069e-05	Up	Hep1
Gss	1.38586e-10	0.520779	0.271	0.085	2.88065e-06	Up	Hep1
Lpin2	6.54878e-12	0.519642	0.451	0.198	1.36123e-07	Up	Hep1
Atxn7l3b	3.59196e-10	0.517045	0.5	0.247	7.46624e-06	Up	Hep1
Cope	6.56577e-12	0.5122	0.451	0.196	1.36476e-07	Up	Hep1
Stard10	1.13872e-07	0.511982	0.729	0.526	0.00236694	Up	Hep1
Got1	4.47692e-11	0.511175	0.408	0.171	9.30572e-07	Up	Hep1
Gtf2h5	1.12298e-09	0.50843	0.345	0.14	2.33422e-05	Up	Hep1
Gm4952	7.96872e-14	0.506916	0.243	0.051	1.65638e-09	Up	Hep1
Vsig4	2.90333e-07	0.502725	0.398	0.214	0.00603486	Up	Hep1
Aprt	5.78568e-13	0.502543	0.366	0.129	1.20261e-08	Up	Hep1
Samm50	7.72128e-10	0.499142	0.349	0.143	1.60495e-05	Up	Hep1
Galk1	3.48228e-09	0.499018	0.236	0.076	7.23826e-05	Up	Hep1
Col5a2	1.41863e-10	0.496715	0.102	0.004	2.94876e-06	Up	Hep1
Nrd1	1.11421e-09	0.49614	0.271	0.091	2.316e-05	Up	Hep1
Rps7	1.7663e-08	0.492938	0.849	0.659	0.000367143	Up	Hep1
Rack1	1.56116e-08	0.491251	0.81	0.612	0.000324504	Up	Hep1
Plac8	1.42093e-06	0.490841	0.246	0.107	0.0295354	Up	Hep1
H2afj	9.34565e-10	0.489374	0.5	0.252	1.94259e-05	Up	Hep1
Lmna	4.76278e-13	0.488635	0.268	0.069	9.89991e-09	Up	Hep1
Trp53inp1	5.40372e-13	0.48221	0.282	0.078	1.12322e-08	Up	Hep1
Mafb	1.22849e-11	0.479871	0.458	0.203	2.55355e-07	Up	Hep1
Tgfbi	3.73603e-10	0.476157	0.176	0.038	7.76572e-06	Up	Hep1
Ptpn1	2.29586e-09	0.47542	0.296	0.114	4.77218e-05	Up	Hep1
Slfn2	5.06651e-08	0.472958	0.218	0.078	0.00105313	Up	Hep1
Wfdc17	4.11678e-11	0.470331	0.585	0.327	8.55714e-07	Up	Hep1
Dhrs1	1.41035e-10	0.469844	0.373	0.149	2.93155e-06	Up	Hep1
Krt18	3.37468e-11	0.46928	0.437	0.189	7.0146e-07	Up	Hep1
St3gal5	6.32273e-10	0.465476	0.479	0.232	1.31424e-05	Up	Hep1
0610012G03Rik	3.53935e-09	0.461867	0.359	0.158	7.35689e-05	Up	Hep1
Rpl10	6.10064e-10	0.460755	0.887	0.759	1.26808e-05	Up	Hep1
Ednrb	1.58768e-13	0.459892	0.13	0.004	3.30016e-09	Up	Hep1
Cops9	2.002e-06	0.458791	0.423	0.236	0.0416136	Up	Hep1
Psma7	6.85745e-08	0.458593	0.613	0.367	0.00142539	Up	Hep1
Sult1d1	8.49468e-09	0.456931	0.32	0.136	0.000176571	Up	Hep1
Rps18	5.2241e-09	0.454715	0.87	0.717	0.000108588	Up	Hep1
Dera	2.68685e-09	0.454538	0.194	0.051	5.58489e-05	Up	Hep1
Isyna1	1.92811e-11	0.452874	0.18	0.033	4.00778e-07	Up	Hep1
Mrpl16	3.00793e-08	0.452534	0.232	0.08	0.000625229	Up	Hep1
Tspo	1.40123e-10	0.450417	0.511	0.247	2.91259e-06	Up	Hep1
Ephx1	8.45569e-10	0.449228	0.324	0.129	1.7576e-05	Up	Hep1
Rpl10a	1.78729e-07	0.447068	0.81	0.646	0.00371507	Up	Hep1
Vamp8	9.27185e-13	0.444454	0.595	0.287	1.92725e-08	Up	Hep1
Rps29	1.39907e-06	0.443843	0.877	0.788	0.0290811	Up	Hep1
Rpl36	2.69824e-08	0.440705	0.799	0.697	0.000560857	Up	Hep1
Ccl9	1.56252e-11	0.438579	0.296	0.096	3.24785e-07	Up	Hep1
Cdkn1a	5.42156e-12	0.437326	0.271	0.078	1.12693e-07	Up	Hep1
Mpp6	3.13153e-10	0.436562	0.363	0.145	6.5092e-06	Up	Hep1
Rpsa	2.78977e-09	0.436482	0.905	0.766	5.79881e-05	Up	Hep1
Hsp90ab1	1.43616e-08	0.43592	0.901	0.764	0.00029852	Up	Hep1
Etfb	3.55384e-08	0.435237	0.69	0.428	0.000738701	Up	Hep1
Ubxn1	6.84563e-10	0.433945	0.546	0.269	1.42293e-05	Up	Hep1
Cdk5rap3	9.58356e-09	0.43311	0.268	0.102	0.000199204	Up	Hep1
Rpl8	2.95435e-07	0.431815	0.849	0.688	0.00614091	Up	Hep1
Atf5	1.22125e-12	0.431629	0.486	0.209	2.53849e-08	Up	Hep1
Cxcl14	3.15809e-11	0.428945	0.102	0.002	6.56441e-07	Up	Hep1
Gpx4	1.75571e-07	0.426229	0.697	0.43	0.00364943	Up	Hep1
Rps2	2.03963e-10	0.425187	0.933	0.777	4.23958e-06	Up	Hep1
Lilrb4a	3.06554e-10	0.425055	0.187	0.042	6.37203e-06	Up	Hep1
Acot12	4.71209e-09	0.424403	0.218	0.067	9.79456e-05	Up	Hep1
Fcgr1	1.10109e-12	0.424362	0.158	0.018	2.28873e-08	Up	Hep1
Eci2	8.00142e-08	0.423961	0.352	0.165	0.00166318	Up	Hep1
Ugdh	3.05316e-11	0.42151	0.32	0.111	6.34629e-07	Up	Hep1
Rpl14	7.12328e-08	0.419877	0.827	0.599	0.00148065	Up	Hep1
Rps9	5.70198e-08	0.419735	0.898	0.751	0.00118521	Up	Hep1
Slc25a39	5.80046e-07	0.419337	0.479	0.269	0.0120568	Up	Hep1
Rpl3	6.44916e-07	0.417228	0.813	0.612	0.0134052	Up	Hep1
Acadvl	4.77535e-09	0.416678	0.504	0.261	9.92604e-05	Up	Hep1
Pter	2.27675e-06	0.41633	0.261	0.12	0.0473245	Up	Hep1
Por	2.53355e-08	0.415668	0.373	0.174	0.000526624	Up	Hep1
Ccl24	4.42544e-08	0.415559	0.208	0.067	0.000919873	Up	Hep1
Eif6	5.86496e-10	0.415376	0.31	0.114	1.21909e-05	Up	Hep1
Pcbd1	1.78684e-06	0.414393	0.482	0.272	0.0371413	Up	Hep1
Eef2	3.17297e-07	0.411741	0.806	0.624	0.00659533	Up	Hep1
Pfdn1	1.45665e-08	0.410826	0.31	0.129	0.000302779	Up	Hep1
Psmc3	2.04072e-06	0.410249	0.366	0.194	0.0424184	Up	Hep1
Fam210b	7.97464e-10	0.407167	0.282	0.098	1.65761e-05	Up	Hep1
Rps5	4.77631e-08	0.406553	0.838	0.675	0.000992804	Up	Hep1
Retnlg	1.62261e-06	0.40568	0.151	0.047	0.0337276	Up	Hep1
Dynll1	3.83962e-08	0.405185	0.472	0.249	0.000798103	Up	Hep1
Cd14	4.89351e-07	0.403308	0.204	0.073	0.0101717	Up	Hep1
Adgre1	5.18556e-09	0.402266	0.257	0.087	0.000107787	Up	Hep1
Hsd17b10	9.24049e-08	0.401217	0.373	0.18	0.00192073	Up	Hep1
Rp9	1.22453e-07	0.400251	0.387	0.196	0.00254531	Up	Hep1
Mvp	3.04755e-09	0.400024	0.246	0.082	6.33464e-05	Up	Hep1
Rnase4	2.89227e-07	0.39941	0.627	0.403	0.00601188	Up	Hep1
Tmem176b	2.98856e-09	0.398945	0.549	0.301	6.21202e-05	Up	Hep1
Fkbp5	3.65172e-13	0.398496	0.261	0.065	7.59048e-09	Up	Hep1
Ms4a6c	2.92294e-07	0.398097	0.201	0.071	0.00607562	Up	Hep1
Eif4ebp1	1.16621e-08	0.395727	0.335	0.145	0.000242408	Up	Hep1
Dcxr	1.46796e-07	0.394724	0.317	0.143	0.0030513	Up	Hep1
Taldo1	6.19781e-07	0.394302	0.511	0.298	0.0128828	Up	Hep1
Rpl15	5.66634e-08	0.3937	0.845	0.624	0.00117781	Up	Hep1
Naprt	7.79227e-11	0.391618	0.289	0.094	1.6197e-06	Up	Hep1
Gabarap	9.50024e-07	0.391347	0.694	0.459	0.0197472	Up	Hep1
Rpl24	1.43258e-07	0.391068	0.849	0.677	0.00297776	Up	Hep1
Rpl13a	1.69534e-07	0.390897	0.898	0.726	0.00352394	Up	Hep1
Dmpk	3.91196e-09	0.389796	0.201	0.056	8.13139e-05	Up	Hep1
Rps20	3.22755e-07	0.388531	0.88	0.782	0.00670878	Up	Hep1
Gapdh	9.24585e-09	0.387146	0.852	0.653	0.000192184	Up	Hep1
Htatip2	1.05268e-12	0.385666	0.271	0.071	2.1881e-08	Up	Hep1
Gars	2.03957e-11	0.385334	0.215	0.049	4.23946e-07	Up	Hep1
Otulin	3.61804e-07	0.384561	0.282	0.12	0.00752046	Up	Hep1
Lpl	1.91573e-08	0.383787	0.299	0.118	0.000398204	Up	Hep1
Psmd4	1.26164e-09	0.383578	0.472	0.232	2.62244e-05	Up	Hep1
Sat1	7.89362e-08	0.382417	0.472	0.243	0.00164077	Up	Hep1
Atp5d	6.90844e-07	0.382183	0.665	0.437	0.0143599	Up	Hep1
Chmp2a	3.85411e-08	0.380965	0.504	0.276	0.000801115	Up	Hep1
Mrps12	8.13888e-07	0.380488	0.296	0.14	0.0169175	Up	Hep1
Adh1	1.57154e-06	0.379035	0.683	0.477	0.032666	Up	Hep1
Rps19	9.00411e-08	0.378493	0.838	0.664	0.00187159	Up	Hep1
Psmd14	1.79063e-06	0.378143	0.222	0.089	0.0372201	Up	Hep1
Zfand6	7.71278e-07	0.377504	0.377	0.196	0.0160318	Up	Hep1
Prdx5	7.12355e-10	0.374475	0.687	0.376	1.4807e-05	Up	Hep1
Adh5	1.62263e-06	0.372293	0.56	0.339	0.033728	Up	Hep1
Swi5	1.14583e-07	0.37209	0.521	0.281	0.00238172	Up	Hep1
Eif3k	3.02749e-07	0.369537	0.458	0.254	0.00629294	Up	Hep1
Rpl28	9.05815e-08	0.367574	0.891	0.744	0.00188283	Up	Hep1
Rpl21	4.68087e-08	0.36463	0.866	0.688	0.000972965	Up	Hep1
Bola2	2.70856e-08	0.363691	0.345	0.154	0.000563002	Up	Hep1
Dstn	3.87747e-07	0.361562	0.518	0.296	0.00805971	Up	Hep1
Psmd8	5.33665e-07	0.358461	0.419	0.229	0.0110928	Up	Hep1
Prelid1	7.78301e-08	0.358113	0.356	0.167	0.00161778	Up	Hep1
Ppp2r1a	1.05035e-06	0.357322	0.211	0.082	0.0218327	Up	Hep1
Agt	4.75705e-08	0.357078	0.44	0.236	0.000988801	Up	Hep1
Dctn2	6.67794e-08	0.356539	0.306	0.131	0.00138808	Up	Hep1
Ddit3	2.14238e-08	0.356226	0.141	0.029	0.000445315	Up	Hep1
Capg	1.06878e-06	0.355583	0.102	0.02	0.0222156	Up	Hep1
Lipa	5.9334e-09	0.355411	0.496	0.261	0.000123332	Up	Hep1
Psmd12	4.31159e-07	0.354626	0.345	0.167	0.00896207	Up	Hep1
Tpi1	1.90017e-07	0.35458	0.528	0.298	0.00394969	Up	Hep1
Fxr1	1.55942e-07	0.354568	0.289	0.122	0.0032414	Up	Hep1
Use1	2.19848e-07	0.354086	0.366	0.18	0.00456976	Up	Hep1
1600014C10Rik	2.29806e-06	0.352663	0.194	0.073	0.0477675	Up	Hep1
Emilin2	2.12044e-06	0.348978	0.116	0.029	0.0440754	Up	Hep1
Lonp2	8.88132e-07	0.347874	0.377	0.192	0.0184607	Up	Hep1
Aspscr1	2.6149e-09	0.346698	0.254	0.085	5.43534e-05	Up	Hep1
Inhbb	2.19532e-07	0.344721	0.123	0.027	0.00456319	Up	Hep1
Zfp771	1.99916e-06	0.342418	0.187	0.069	0.0415545	Up	Hep1
2310039H08Rik	6.03953e-08	0.341787	0.299	0.125	0.00125538	Up	Hep1
Pcx	2.967e-08	0.341033	0.366	0.167	0.000616721	Up	Hep1
Hmgcl	8.99283e-08	0.340791	0.366	0.176	0.00186925	Up	Hep1
Sqstm1	1.13833e-08	0.340223	0.468	0.234	0.000236613	Up	Hep1
Ncf2	2.45149e-08	0.339547	0.201	0.062	0.000509567	Up	Hep1
Txnrd1	9.61337e-08	0.338698	0.38	0.185	0.00199823	Up	Hep1
Sars	8.73955e-08	0.33777	0.285	0.12	0.0018166	Up	Hep1
Fkbp3	2.00068e-06	0.337153	0.268	0.122	0.0415861	Up	Hep1
Rxylt1	5.30427e-09	0.336995	0.169	0.04	0.000110255	Up	Hep1
Aldh2	1.78314e-06	0.33645	0.887	0.673	0.0370644	Up	Hep1
Lrrfip1	1.62912e-06	0.335841	0.211	0.082	0.0338629	Up	Hep1
Rnh1	4.86573e-08	0.335633	0.327	0.145	0.00101139	Up	Hep1
Cyfip1	1.18566e-06	0.335401	0.254	0.109	0.0246451	Up	Hep1
Kpnb1	1.04163e-07	0.335391	0.261	0.102	0.00216513	Up	Hep1
Tcea3	1.93291e-06	0.334012	0.324	0.158	0.0401775	Up	Hep1
Svbp	1.3465e-06	0.33374	0.148	0.045	0.0279883	Up	Hep1
Gnl3	8.42985e-08	0.333282	0.204	0.067	0.00175223	Up	Hep1
Grina	2.34288e-07	0.332676	0.401	0.209	0.00486992	Up	Hep1
Ubqln1	1.01397e-09	0.332047	0.345	0.136	2.10764e-05	Up	Hep1
Zfand2b	2.43846e-07	0.33105	0.162	0.047	0.00506858	Up	Hep1
Dpp3	6.58947e-09	0.330881	0.187	0.049	0.000136969	Up	Hep1
Fcgr4	8.08903e-07	0.329265	0.183	0.062	0.0168139	Up	Hep1
Cltb	2.57697e-09	0.328007	0.303	0.116	5.35649e-05	Up	Hep1
Psmc1	2.15147e-08	0.327496	0.373	0.169	0.000447205	Up	Hep1
Psmd7	6.97421e-09	0.327459	0.391	0.176	0.000144966	Up	Hep1
Coq8a	8.30311e-07	0.327105	0.324	0.154	0.0172588	Up	Hep1
Park7	1.08601e-07	0.325271	0.609	0.343	0.00225738	Up	Hep1
Pfdn5	3.94681e-07	0.324913	0.606	0.372	0.00820383	Up	Hep1
Ppm1a	9.06374e-07	0.324363	0.292	0.134	0.0188399	Up	Hep1
Rpl11	2.17287e-07	0.318917	0.894	0.722	0.00451653	Up	Hep1
Kng2	4.44887e-07	0.317098	0.451	0.249	0.00924743	Up	Hep1
Thbs1	4.78992e-08	0.316925	0.102	0.013	0.000995634	Up	Hep1
Ndufa6	7.57679e-07	0.313893	0.655	0.412	0.0157491	Up	Hep1
Palmd	3.33783e-09	0.313568	0.18	0.045	6.93802e-05	Up	Hep1
Plxnb2	1.01746e-11	0.311711	0.306	0.096	2.1149e-07	Up	Hep1
Ppp1r14b	8.29886e-09	0.310848	0.32	0.134	0.0001725	Up	Hep1
Rpl27a	1.71274e-06	0.310722	0.901	0.788	0.035601	Up	Hep1
Cpb2	1.88835e-07	0.309821	0.56	0.316	0.00392512	Up	Hep1
Basp1	8.44895e-08	0.308823	0.137	0.031	0.0017562	Up	Hep1
Atp6v0e	2.1626e-06	0.307745	0.451	0.252	0.0449518	Up	Hep1
Abracl	1.24464e-06	0.305937	0.264	0.118	0.025871	Up	Hep1
Rdh16f2	5.52115e-08	0.30522	0.38	0.183	0.00114763	Up	Hep1
Mocs2	1.38349e-08	0.302803	0.373	0.163	0.000287572	Up	Hep1
Cct8	8.46883e-08	0.302707	0.419	0.207	0.00176033	Up	Hep1
Plpp2	1.77167e-12	0.301921	0.151	0.016	3.68259e-08	Up	Hep1
Myof	2.06324e-07	0.301164	0.106	0.018	0.00428865	Up	Hep1
Rad51b	3.25632e-12	0.30071	0.137	0.011	6.76859e-08	Up	Hep1
Srxn1	3.28706e-08	0.300661	0.148	0.033	0.000683248	Up	Hep1
Yif1a	2.03067e-06	0.300189	0.215	0.087	0.0422095	Up	Hep1
Ilrun	2.12923e-07	0.299496	0.451	0.245	0.00442582	Up	Hep1
Hmgn1	1.36486e-08	0.299281	0.405	0.189	0.000283699	Up	Hep1
Rnf20	5.29714e-07	0.298635	0.158	0.047	0.0110106	Up	Hep1
Ubr4	4.2842e-09	0.298058	0.271	0.096	8.90514e-05	Up	Hep1
Pex11a	6.57937e-07	0.297259	0.173	0.056	0.0136759	Up	Hep1
Osbpl1a	1.15082e-06	0.29527	0.282	0.127	0.0239208	Up	Hep1
Ddx1	7.95681e-08	0.294951	0.215	0.073	0.0016539	Up	Hep1
Plin3	4.91896e-07	0.291615	0.211	0.078	0.0102246	Up	Hep1
Erp29	2.97345e-09	0.290569	0.401	0.183	6.18061e-05	Up	Hep1
Nubp1	5.18498e-07	0.289701	0.176	0.058	0.0107775	Up	Hep1
Nudt19	1.61867e-06	0.289663	0.208	0.08	0.0336458	Up	Hep1
Atox1	1.81638e-07	0.288998	0.669	0.41	0.00377553	Up	Hep1
Lars	7.40412e-07	0.28845	0.197	0.071	0.0153902	Up	Hep1
Elof1	7.16102e-08	0.286451	0.239	0.089	0.00148849	Up	Hep1
B4galt1	1.77486e-06	0.286291	0.218	0.089	0.0368922	Up	Hep1
Clec4n	3.4615e-08	0.285932	0.169	0.045	0.000719508	Up	Hep1
Ubap2	5.49386e-07	0.285467	0.12	0.027	0.0114195	Up	Hep1
Rex1bd	3.62831e-09	0.284562	0.352	0.154	7.54181e-05	Up	Hep1
Rwdd1	5.80483e-07	0.283969	0.327	0.158	0.0120659	Up	Hep1
Eif3m	2.38222e-06	0.280662	0.401	0.216	0.0495168	Up	Hep1
Hsph1	9.89176e-07	0.279657	0.218	0.085	0.020561	Up	Hep1
Ildr2	8.7878e-11	0.279161	0.151	0.022	1.82663e-06	Up	Hep1
Daglb	9.79106e-09	0.278667	0.12	0.018	0.000203517	Up	Hep1
Uqcc3	8.48547e-07	0.276718	0.275	0.122	0.0176379	Up	Hep1
Hadha	6.48024e-07	0.276065	0.454	0.256	0.0134698	Up	Hep1
Mrpl30	1.51485e-08	0.27466	0.384	0.174	0.000314877	Up	Hep1
Nckap1	2.12054e-08	0.273743	0.303	0.12	0.000440776	Up	Hep1
Plec	8.22423e-08	0.273602	0.194	0.062	0.00170949	Up	Hep1
Cyp2c68	9.56458e-10	0.273416	0.303	0.109	1.98809e-05	Up	Hep1
AB124611	2.4798e-07	0.272746	0.123	0.027	0.00515452	Up	Hep1
Fam162a	1.28718e-06	0.272184	0.31	0.147	0.0267554	Up	Hep1
Mlec	1.22468e-08	0.271451	0.243	0.082	0.000254562	Up	Hep1
Ctsa	5.75081e-09	0.27124	0.391	0.176	0.000119536	Up	Hep1
Cenpx	1.38208e-07	0.270526	0.271	0.111	0.00287279	Up	Hep1
Slc25a10	1.41237e-06	0.269711	0.194	0.071	0.0293575	Up	Hep1
Dap	1.51794e-06	0.269571	0.433	0.243	0.0315519	Up	Hep1
Psma1	4.51316e-07	0.269135	0.37	0.185	0.00938106	Up	Hep1
Ddi2	8.03127e-08	0.265769	0.412	0.207	0.00166938	Up	Hep1
Proz	7.20165e-07	0.264479	0.335	0.16	0.0149693	Up	Hep1
Dpp9	5.70806e-08	0.26434	0.162	0.042	0.00118648	Up	Hep1
Acp5	2.4885e-07	0.264121	0.366	0.178	0.0051726	Up	Hep1
Tmem150a	1.80987e-10	0.262755	0.268	0.082	3.762e-06	Up	Hep1
Fabp2	1.77414e-06	0.26253	0.243	0.102	0.0368773	Up	Hep1
Arpp19	2.00139e-07	0.262457	0.479	0.261	0.00416009	Up	Hep1
Grpel1	1.02758e-07	0.262221	0.415	0.205	0.00213594	Up	Hep1
Endog	5.92584e-08	0.261263	0.254	0.096	0.00123174	Up	Hep1
Pin4	3.69576e-07	0.26089	0.25	0.102	0.007682	Up	Hep1
Mrfap1	1.79668e-06	0.260455	0.475	0.272	0.0373457	Up	Hep1
Fmo1	1.30966e-06	0.260074	0.285	0.134	0.0272226	Up	Hep1
Tomm20	2.50299e-07	0.259643	0.419	0.218	0.00520272	Up	Hep1
Cmip	2.02826e-07	0.258999	0.169	0.049	0.00421594	Up	Hep1
Mrpl36	5.75401e-08	0.258196	0.257	0.096	0.00119603	Up	Hep1
Taf10	8.71282e-10	0.257963	0.408	0.18	1.81105e-05	Up	Hep1
Vps37a	1.48314e-06	0.257617	0.187	0.067	0.0308285	Up	Hep1
Rnf10	4.21297e-08	0.25606	0.289	0.116	0.000875707	Up	Hep1
Ube2m	9.23793e-07	0.253832	0.296	0.136	0.019202	Up	Hep1
A1cf	2.63108e-11	0.253088	0.271	0.078	5.46897e-07	Up	Hep1
Dnajb2	2.40252e-06	0.252116	0.18	0.065	0.0499389	Up	Hep1
Cald1	7.05658e-07	0.251779	0.588	0.354	0.0146678	Up	Hep1
Fcgr3	1.16088e-08	0.251689	0.239	0.08	0.0002413	Up	Hep1
Tpd52	1.92633e-09	0.251127	0.299	0.109	4.00406e-05	Up	Hep1
Hacd4	2.07318e-07	0.250889	0.148	0.038	0.00430932	Up	Hep1
Tmem141	8.95764e-09	0.250827	0.176	0.045	0.000186194	Up	Hep1
Nsa2	8.81405e-07	0.250807	0.482	0.263	0.0183209	Up	Hep1
Mgst1	3.60346e-08	-0.499001	0.849	0.884	0.000749016	Down	Hep1
Gm42418	1.96926e-19	-0.502576	0.996	1	4.09331e-15	Down	Hep1
H2-K1	2.0887e-09	-0.652011	0.683	0.739	4.34157e-05	Down	Hep1
H2-Q10	2.01159e-06	-0.688459	0.637	0.713	0.0418128	Down	Hep1
Mup10	8.94332e-09	-0.691368	0.025	0.158	0.000185896	Down	Hep1
Cps1	1.86285e-08	-0.696563	0.496	0.659	0.000387213	Down	Hep1
Selenop	1.18496e-15	-0.786038	0.88	0.918	2.46307e-11	Down	Hep1
Cyp3a11	3.24557e-16	-0.896316	0.556	0.759	6.74625e-12	Down	Hep1
Slco1a1	3.84278e-08	-1.04825	0.137	0.298	0.000798761	Down	Hep1
Clec14a	3.17841e-08	-1.07606	0.088	0.241	0.000660665	Down	Hep1
Lifr	3.28427e-08	-1.11625	0.275	0.414	0.000682667	Down	Hep1
B2m	8.30599e-31	-1.13281	0.803	0.846	1.72648e-26	Down	Hep1
Sult2a8	2.12749e-10	-1.16126	0.229	0.43	4.42221e-06	Down	Hep1
Mup21	1.2108e-09	-1.22389	0.077	0.249	2.51677e-05	Down	Hep1
Elovl3	3.10785e-11	-1.2686	0.035	0.209	6.45997e-07	Down	Hep1
Fabp1	4.36077e-24	-1.27002	0.87	0.96	9.06429e-20	Down	Hep1
Mup14	1.41673e-13	-1.34814	0.039	0.241	2.94481e-09	Down	Hep1
Mup12	5.39362e-13	-1.36919	0.046	0.243	1.12112e-08	Down	Hep1
Gstp1	4.90784e-12	-1.37185	0.539	0.65	1.02014e-07	Down	Hep1
Nudt7	1.31644e-13	-1.41632	0.243	0.474	2.73635e-09	Down	Hep1
Mup16	1.0714e-14	-1.47181	0.053	0.276	2.22702e-10	Down	Hep1
Car3	4.18526e-15	-1.47233	0.352	0.608	8.69948e-11	Down	Hep1
Thrsp	2.56929e-15	-1.63965	0.151	0.396	5.34052e-11	Down	Hep1
Cyp2f2	5.09712e-13	-1.70902	0.169	0.385	1.05949e-08	Down	Hep1
Scd1	1.33695e-39	-1.79031	0.454	0.844	2.77898e-35	Down	Hep1
Selenbp2	2.2409e-19	-2.02291	0.077	0.37	4.65793e-15	Down	Hep1
Mup3	1.88208e-57	-2.10024	0.754	0.989	3.91209e-53	Down	Hep1
Mup1	3.00203e-28	-2.16987	0.042	0.401	6.24001e-24	Down	Hep1
Mup20	3.11689e-56	-2.44235	0.669	0.942	6.47877e-52	Down	Hep1
Mup17	1.12362e-20	-2.58029	0.042	0.327	2.33556e-16	Down	Hep1
Mup7	1.97912e-68	-3.56549	0.173	0.793	4.1138e-64	Down	Hep1
Mup11	5.18209e-58	-3.62158	0.162	0.726	1.07715e-53	Down	Hep1
Saa2	4.57582e-180	4.37797	0.989	0.237	9.51131e-176	Up	Hep2
Lcn2	4.05342e-156	3.38722	0.745	0.021	8.42544e-152	Up	Hep2
Saa1	3.36328e-145	3.21076	0.967	0.329	6.99092e-141	Up	Hep2
Hp	1.99458e-107	2.12653	0.962	0.663	4.14593e-103	Up	Hep2
Mt1	2.32321e-93	2.07387	0.934	0.414	4.82903e-89	Up	Hep2
Ahsg	7.40179e-96	1.7619	0.973	0.783	1.53854e-91	Up	Hep2
Hpx	4.83578e-79	1.75219	0.926	0.643	1.00517e-74	Up	Hep2
Mt2	2.83715e-62	1.6296	0.64	0.152	5.8973e-58	Up	Hep2
Hamp	1.28631e-39	1.4806	0.802	0.499	2.67372e-35	Up	Hep2
Orm1	4.13585e-46	1.38957	0.857	0.623	8.59678e-42	Up	Hep2
Blvrb	6.77367e-33	1.35124	0.69	0.39	1.40798e-28	Up	Hep2
Orm2	1.81243e-31	1.27922	0.297	0.051	3.76732e-27	Up	Hep2
Fam25c	2.84958e-28	1.26175	0.538	0.254	5.92314e-24	Up	Hep2
Fgb	1.11387e-42	1.18585	0.857	0.589	2.31528e-38	Up	Hep2
Serpina3n	2.96745e-45	1.09376	0.352	0.043	6.16814e-41	Up	Hep2
1810058I24Rik	1.45983e-32	1.07203	0.648	0.305	3.03441e-28	Up	Hep2
Ldha	9.71079e-33	1.04294	0.821	0.575	2.01848e-28	Up	Hep2
Marco	3.23097e-12	1.01491	0.137	0.03	6.7159e-08	Up	Hep2
Alb	5.052e-54	1.00424	0.997	0.991	1.05011e-49	Up	Hep2
Enho	7.90482e-22	0.900727	0.481	0.222	1.6431e-17	Up	Hep2
Lrg1	1.65988e-21	0.843417	0.508	0.23	3.45022e-17	Up	Hep2
Fdps	6.38193e-16	0.828136	0.714	0.524	1.32655e-11	Up	Hep2
Acat1	3.36919e-20	0.815666	0.783	0.561	7.00321e-16	Up	Hep2
Rbp1	1.64972e-16	0.805733	0.423	0.208	3.4291e-12	Up	Hep2
Serpina1c	1.49163e-34	0.78097	0.992	0.967	3.1005e-30	Up	Hep2
Serpina1a	8.01434e-38	0.769602	0.986	0.915	1.66586e-33	Up	Hep2
Apcs	1.26081e-25	0.7667	0.308	0.074	2.62071e-21	Up	Hep2
Fgl1	2.9541e-22	0.751088	0.516	0.222	6.14039e-18	Up	Hep2
Trf	1.87698e-35	0.745327	0.984	0.942	3.90148e-31	Up	Hep2
A2ml1	6.20698e-11	0.737202	0.401	0.225	1.29018e-06	Up	Hep2
Serpina1b	5.41676e-29	0.732848	0.97	0.91	1.12593e-24	Up	Hep2
Nnmt	1.19195e-15	0.724825	0.492	0.267	2.47759e-11	Up	Hep2
Fgg	8.72686e-20	0.683089	0.788	0.576	1.81397e-15	Up	Hep2
Tspo	1.16257e-13	0.661917	0.464	0.252	2.41652e-09	Up	Hep2
Itih4	4.18191e-19	0.640288	0.503	0.224	8.69253e-15	Up	Hep2
Tbcb	1.10637e-11	0.639522	0.363	0.19	2.29969e-07	Up	Hep2
Nr1i3	4.58524e-16	0.637781	0.352	0.146	9.53088e-12	Up	Hep2
Ftl1	1.33884e-33	0.633012	1	0.964	2.78292e-29	Up	Hep2
Crot	5.77264e-13	0.61351	0.816	0.655	1.1999e-08	Up	Hep2
Cxcl14	4.6936e-23	0.610038	0.132	0.005	9.75612e-19	Up	Hep2
Ifitm2	4.71783e-12	0.607713	0.67	0.468	9.80648e-08	Up	Hep2
Apoc2	8.56837e-10	0.607062	0.547	0.378	1.78102e-05	Up	Hep2
Rdh16f2	6.06645e-15	0.591574	0.363	0.163	1.26097e-10	Up	Hep2
Cpb2	6.88775e-10	0.586845	0.385	0.222	1.43169e-05	Up	Hep2
Dynll1	5.83375e-11	0.575306	0.409	0.235	1.2126e-06	Up	Hep2
Arl4a	1.85049e-07	0.566828	0.324	0.191	0.00384642	Up	Hep2
Hsp90ab1	2.27141e-19	0.554864	0.94	0.827	4.72136e-15	Up	Hep2
Rplp0	2.71494e-16	0.547502	0.879	0.723	5.64327e-12	Up	Hep2
Fth1	3.51601e-21	0.543805	0.997	0.953	7.30837e-17	Up	Hep2
Serpina1e	7.52105e-12	0.542766	0.959	0.949	1.56333e-07	Up	Hep2
Got1	2.62981e-07	0.540073	0.519	0.378	0.00546632	Up	Hep2
Tmem176b	2.88327e-09	0.532944	0.335	0.186	5.99316e-05	Up	Hep2
Gm10076	6.98399e-10	0.525761	0.698	0.541	1.45169e-05	Up	Hep2
Ubb	1.45321e-13	0.512903	0.887	0.729	3.02065e-09	Up	Hep2
Apoa1	1.43615e-10	0.510699	0.901	0.84	2.98518e-06	Up	Hep2
Rpl36	3.52632e-12	0.510614	0.838	0.68	7.3298e-08	Up	Hep2
Htatip2	6.12936e-10	0.5063	0.266	0.123	1.27405e-05	Up	Hep2
Ambp	8.2386e-09	0.504723	0.536	0.371	0.000171248	Up	Hep2
Lect2	2.90924e-07	0.504391	0.154	0.062	0.00604715	Up	Hep2
Cdo1	1.36385e-17	0.498832	0.956	0.86	2.8349e-13	Up	Hep2
Apoa4	7.71487e-17	0.49839	0.168	0.032	1.60361e-12	Up	Hep2
Ssr4	4.03598e-08	0.498172	0.514	0.363	0.000838918	Up	Hep2
Apoh	3.54397e-09	0.495772	0.618	0.446	7.36651e-05	Up	Hep2
Hmgn1	7.88486e-07	0.492424	0.434	0.301	0.0163895	Up	Hep2
Igfbp1	1.35406e-06	0.491739	0.14	0.057	0.0281455	Up	Hep2
Hpgd	2.32495e-12	0.487161	0.519	0.296	4.83264e-08	Up	Hep2
Mpc1	2.93911e-09	0.484421	0.769	0.622	6.10923e-05	Up	Hep2
Rpl6	1.18123e-11	0.483425	0.857	0.75	2.4553e-07	Up	Hep2
Gstm1	7.54901e-07	0.481473	0.929	0.871	0.0156914	Up	Hep2
Sys1	3.83408e-07	0.478475	0.319	0.191	0.00796952	Up	Hep2
Emg1	4.73211e-08	0.478013	0.365	0.214	0.000983616	Up	Hep2
Erp29	3.59741e-09	0.476953	0.277	0.135	7.47758e-05	Up	Hep2
Atf5	3.32518e-10	0.476348	0.643	0.443	6.91171e-06	Up	Hep2
Cyb5a	1.1447e-16	0.474609	0.978	0.887	2.37938e-12	Up	Hep2
Mug2	1.05875e-08	0.473606	0.176	0.067	0.000220073	Up	Hep2
Isyna1	2.52654e-18	0.452948	0.162	0.024	5.25166e-14	Up	Hep2
Rbm3	6.98655e-10	0.448203	0.407	0.239	1.45222e-05	Up	Hep2
Glud1	2.71105e-13	0.446021	0.926	0.813	5.63519e-09	Up	Hep2
BC031181	5.13307e-07	0.443111	0.294	0.169	0.0106696	Up	Hep2
Eif3h	8.12202e-08	0.442811	0.536	0.373	0.00168824	Up	Hep2
Ufc1	5.522e-07	0.441473	0.5	0.354	0.011478	Up	Hep2
Pdia3	7.54132e-07	0.440652	0.206	0.101	0.0156754	Up	Hep2
Rps5	5.79518e-10	0.435276	0.841	0.697	1.20459e-05	Up	Hep2
Ppib	3.31005e-09	0.430065	0.448	0.287	6.88028e-05	Up	Hep2
Psma7	9.19079e-07	0.42376	0.659	0.518	0.019104	Up	Hep2
Calm1	6.3067e-08	0.422773	0.772	0.623	0.00131091	Up	Hep2
Rpl3	2.57067e-11	0.421932	0.854	0.704	5.3434e-07	Up	Hep2
Rpl10	4.42299e-12	0.418819	0.898	0.785	9.19362e-08	Up	Hep2
Rps20	3.85793e-10	0.41491	0.86	0.753	8.0191e-06	Up	Hep2
Serpina3m	9.83495e-15	0.414013	0.291	0.104	2.04429e-10	Up	Hep2
Psmd7	6.79386e-08	0.413756	0.393	0.235	0.00141217	Up	Hep2
Hsd17b10	3.24162e-07	0.411519	0.525	0.367	0.00673803	Up	Hep2
Rpl13a	1.14854e-10	0.410886	0.874	0.762	2.38736e-06	Up	Hep2
Pfdn5	5.04077e-07	0.408755	0.588	0.437	0.0104778	Up	Hep2
Ppp1r14b	1.95154e-07	0.396827	0.321	0.186	0.00405647	Up	Hep2
Tmem176a	4.67404e-07	0.394423	0.242	0.126	0.00971547	Up	Hep2
Cdc123	1.96713e-07	0.393638	0.294	0.163	0.00408888	Up	Hep2
Adh4	4.15425e-07	0.392373	0.42	0.281	0.00863503	Up	Hep2
Manf	7.46674e-07	0.38641	0.398	0.258	0.0155204	Up	Hep2
Eif3f	1.66505e-06	0.37957	0.514	0.368	0.0346097	Up	Hep2
Pck1	7.18962e-11	0.378797	0.912	0.823	1.49443e-06	Up	Hep2
Stub1	2.25949e-06	0.376496	0.407	0.266	0.0469657	Up	Hep2
S100a10	5.05439e-07	0.374057	0.621	0.47	0.010506	Up	Hep2
Eid1	2.16694e-08	0.373502	0.184	0.074	0.00045042	Up	Hep2
Ttr	7.46566e-08	0.372514	0.981	0.948	0.00155181	Up	Hep2
Itih3	5.31252e-12	0.372073	0.426	0.224	1.10426e-07	Up	Hep2
Cope	1.27863e-06	0.371651	0.497	0.354	0.0265776	Up	Hep2
Acp1	8.60717e-07	0.364866	0.456	0.301	0.0178909	Up	Hep2
Rpl15	1.73112e-07	0.363053	0.857	0.705	0.00359831	Up	Hep2
Hsd3b7	4.36626e-09	0.363029	0.335	0.175	9.0757e-05	Up	Hep2
Dhrs1	8.3069e-07	0.359355	0.462	0.305	0.0172667	Up	Hep2
Pold4	3.36966e-07	0.358598	0.228	0.114	0.00700417	Up	Hep2
Rps8	9.48679e-11	0.357234	0.94	0.875	1.97192e-06	Up	Hep2
Asgr1	8.40438e-07	0.35641	0.599	0.439	0.0174693	Up	Hep2
Hsd17b6	5.17479e-11	0.353522	0.173	0.053	1.07563e-06	Up	Hep2
Rpl41	1.11862e-08	0.351686	0.874	0.792	0.000232516	Up	Hep2
Fam210b	5.79481e-07	0.348936	0.313	0.183	0.0120451	Up	Hep2
0610005C13Rik	7.18884e-08	0.347604	0.582	0.408	0.00149427	Up	Hep2
Kng2	3.50204e-07	0.344251	0.187	0.083	0.00727933	Up	Hep2
Rtraf	2.17052e-06	0.343639	0.522	0.375	0.0451164	Up	Hep2
Depp1	2.97016e-07	0.343083	0.294	0.163	0.00617378	Up	Hep2
Rpsa	6.12397e-10	0.339022	0.926	0.81	1.27293e-05	Up	Hep2
Rps12	3.79688e-08	0.334231	0.838	0.75	0.000789219	Up	Hep2
Rps19	1.25167e-07	0.331408	0.808	0.672	0.00260173	Up	Hep2
Csrp2	2.31191e-06	0.330668	0.302	0.18	0.0480554	Up	Hep2
Rps18	4.91923e-08	0.327974	0.876	0.765	0.00102251	Up	Hep2
Rpl14	1.49005e-07	0.326227	0.794	0.645	0.00309721	Up	Hep2
C3	2.24219e-08	0.32432	0.698	0.497	0.000466061	Up	Hep2
Rps10	5.9239e-08	0.320466	0.871	0.755	0.00123134	Up	Hep2
Rpl7	2.39188e-07	0.318431	0.854	0.727	0.00497176	Up	Hep2
Tpt1	2.40846e-09	0.316491	0.973	0.93	5.00623e-05	Up	Hep2
Pcx	1.52692e-06	0.315576	0.363	0.219	0.0317386	Up	Hep2
Nme2	8.07558e-07	0.314388	0.86	0.73	0.0167859	Up	Hep2
Sult1d1	1.98246e-06	0.314299	0.489	0.345	0.0412074	Up	Hep2
Rps9	6.31043e-08	0.313	0.871	0.767	0.00131169	Up	Hep2
Rpl30	4.40605e-07	0.312873	0.843	0.735	0.00915841	Up	Hep2
Rpl18a	8.09746e-09	0.311274	0.871	0.736	0.000168314	Up	Hep2
Gabarap	8.96134e-07	0.305057	0.731	0.58	0.018627	Up	Hep2
Stard10	5.77168e-08	0.300132	0.89	0.785	0.0011997	Up	Hep2
Rpl13	3.83575e-07	0.290285	0.92	0.841	0.00797298	Up	Hep2
Ang	1.99343e-06	0.28874	0.42	0.277	0.0414354	Up	Hep2
Mbd3	6.58708e-07	0.285559	0.335	0.197	0.0136919	Up	Hep2
Vps28	2.20692e-06	0.285046	0.382	0.245	0.045873	Up	Hep2
Rpl28	1.22731e-06	0.283064	0.865	0.801	0.0255108	Up	Hep2
Rps16	1.74424e-06	0.278162	0.882	0.787	0.0362557	Up	Hep2
Prtn3	1.05357e-12	0.260362	0.135	0.027	2.18995e-08	Up	Hep2
Scp2	3.25094e-10	-0.270745	0.992	0.99	6.7574e-06	Down	Hep2
Ptms	5.76903e-08	-0.460725	0.731	0.742	0.00119915	Down	Hep2
Cox7c	1.91909e-06	-0.461467	0.753	0.733	0.0398901	Down	Hep2
Gsta3	3.21051e-11	-0.467207	0.907	0.914	6.67337e-07	Down	Hep2
Dbi	1.23212e-19	-0.508762	0.964	0.974	2.56109e-15	Down	Hep2
Atp5b	2.75507e-09	-0.50983	0.81	0.818	5.72669e-05	Down	Hep2
Pah	1.36566e-06	-0.539391	0.61	0.688	0.0283866	Down	Hep2
Atp5a1	2.83723e-11	-0.545019	0.805	0.809	5.89746e-07	Down	Hep2
Cox5a	2.76139e-11	-0.587376	0.687	0.727	5.73982e-07	Down	Hep2
Sephs2	4.37687e-14	-0.600128	0.805	0.852	9.09777e-10	Down	Hep2
Gnmt	1.08801e-18	-0.613141	0.838	0.882	2.26154e-14	Down	Hep2
Ass1	1.04914e-18	-0.633551	0.898	0.908	2.18074e-14	Down	Hep2
Gpx1	6.36705e-28	-0.651677	0.909	0.937	1.32346e-23	Down	Hep2
Mlxipl	1.47393e-08	-0.669464	0.033	0.143	0.000306371	Down	Hep2
Hsd3b5	3.92456e-09	-0.687431	0.085	0.227	8.15758e-05	Down	Hep2
Hes6	3.54395e-07	-0.691636	0.198	0.324	0.00736645	Down	Hep2
B2m	1.6438e-09	-0.69355	0.527	0.643	3.4168e-05	Down	Hep2
Lactb2	1.58461e-07	-0.700496	0.357	0.488	0.00329377	Down	Hep2
Ephx2	1.78484e-13	-0.725363	0.58	0.701	3.70996e-09	Down	Hep2
Otc	4.97081e-15	-0.734852	0.681	0.783	1.03323e-10	Down	Hep2
Paqr9	1.16738e-08	-0.736565	0.096	0.233	0.000242651	Down	Hep2
Aldh1l1	1.18133e-12	-0.740191	0.632	0.733	2.4555e-08	Down	Hep2
Hopx	6.19306e-07	-0.747325	0.187	0.31	0.0128729	Down	Hep2
Mup14	2.52406e-14	-0.750633	0.014	0.173	5.24652e-10	Down	Hep2
Cat	2.03011e-22	-0.758067	0.865	0.932	4.21979e-18	Down	Hep2
Uox	3.52619e-24	-0.766928	0.808	0.877	7.32953e-20	Down	Hep2
Cebpa	4.44023e-08	-0.769243	0.28	0.419	0.000922947	Down	Hep2
Cyp2d9	6.5336e-07	-0.786601	0.181	0.305	0.0135807	Down	Hep2
Ttc39c	4.68814e-09	-0.823557	0.217	0.371	9.74476e-05	Down	Hep2
Aldh1a1	4.2788e-11	-0.828022	0.599	0.705	8.89392e-07	Down	Hep2
Fmo5	5.30653e-13	-0.837551	0.599	0.707	1.10301e-08	Down	Hep2
Mup21	6.92978e-10	-0.850412	0.049	0.182	1.44043e-05	Down	Hep2
Cyb5r3	6.29974e-11	-0.855538	0.365	0.524	1.30946e-06	Down	Hep2
Me1	8.9484e-07	-0.856461	0.277	0.395	0.0186001	Down	Hep2
Inmt	3.16948e-11	-0.875146	0.451	0.591	6.58809e-07	Down	Hep2
Abcd3	3.30468e-08	-0.924291	0.255	0.392	0.000686911	Down	Hep2
Osgin1	4.13587e-09	-0.950921	0.203	0.354	8.59682e-05	Down	Hep2
Pygl	4.5275e-11	-0.98572	0.412	0.554	9.41086e-07	Down	Hep2
Scd1	1.1901e-12	-1.08453	0.434	0.597	2.47374e-08	Down	Hep2
Keg1	9.54949e-13	-1.08568	0.228	0.412	1.98496e-08	Down	Hep2
Mup12	7.93953e-17	-1.0986	0.052	0.254	1.65031e-12	Down	Hep2
Hbb-bs	2.04869e-08	-1.14755	0.022	0.124	0.000425841	Down	Hep2
Fasn	1.64308e-13	-1.2121	0.118	0.31	3.4153e-09	Down	Hep2
Bhmt	6.78346e-21	-1.21916	0.786	0.882	1.41001e-16	Down	Hep2
Mup17	1.78612e-17	-1.25441	0.005	0.187	3.71264e-13	Down	Hep2
Serpina12	4.50194e-15	-1.28891	0.236	0.434	9.35773e-11	Down	Hep2
Cyp3a11	3.10763e-16	-1.31381	0.107	0.327	6.45953e-12	Down	Hep2
Acaa1b	1.843e-32	-1.39654	0.503	0.729	3.83087e-28	Down	Hep2
Mup16	6.71777e-20	-1.41635	0.08	0.312	1.39636e-15	Down	Hep2
Elovl3	3.55934e-26	-1.52997	0.044	0.323	7.39845e-22	Down	Hep2
Gstp1	1.57833e-47	-1.58837	0.775	0.882	3.28071e-43	Down	Hep2
Nudt7	6.57172e-53	-1.63801	0.475	0.785	1.366e-48	Down	Hep2
Fabp1	3.14579e-102	-1.65092	0.992	0.991	6.53884e-98	Down	Hep2
Sult2a8	3.97143e-47	-1.72078	0.44	0.756	8.25501e-43	Down	Hep2
Mup1	3.35691e-33	-1.80937	0.052	0.385	6.97767e-29	Down	Hep2
Mup3	4.12152e-80	-1.90312	0.676	0.937	8.567e-76	Down	Hep2
Thrsp	2.51686e-45	-2.0358	0.31	0.654	5.23154e-41	Down	Hep2
Car3	1.65962e-73	-2.08282	0.659	0.9	3.44969e-69	Down	Hep2
Mup20	5.04908e-62	-2.4113	0.473	0.818	1.0495e-57	Down	Hep2
Mup7	1.0889e-57	-2.84586	0.154	0.614	2.26338e-53	Down	Hep2
Mup11	4.45439e-73	-3.32038	0.049	0.631	9.2589e-69	Down	Hep2
Selenbp2	6.40596e-51	-3.41905	0.25	0.634	1.33154e-46	Down	Hep2

## Sheet: Table S10
Supplementary Table S10 | The GO analysis for up-regulated DEGs of Hepatocyte cells after GLY treatment
Description	Cell_Type	p.adjust	Count	Genes
fatty acid metabolic process	Hep1	2.35e-10	32	Cyp4a14/Apoa4/Cyp4a10/Crot/C3/Acadl/Acat1/Ech1/Lpin2/Alox5ap/Eif6/Ephx1/Cyp2c68/Cyp1a2/Apoc2/Acot12/Acadvl/Lipa/Daglb/Lpl/Por/Etfb/Agt/Eci2/Cyb5a/Gpx4/Hacd4/Hadha/Lonp2/Cyp2a5/Adh5/Fabp2
regulation of inflammatory response	Hep1	3.28e-06	24	Ahsg/Hamp/Apoe/C3/Ednrb/Trem2/Vamp8/Fcgr1/Ctss/Alox5ap/Ier3/Daglb/Fcgr3/Lpl/Ccl24/Agt/Fcer1g/Rps19/Park7/Gpx4/Acp5/Otulin/Psma1/Aldh2
reactive oxygen species metabolic process	Hep1	1.19e-05	20	Hp/Apoa4/Ddit4/Cdkn1a/Tspo/Ier3/Tyrobp/Eif6/Prdx5/Cyp1a2/Cyba/Ncf2/Por/Dynll1/Agt/Thbs1/Txnrd1/Park7/Acp5/Aldh2
response to oxidative stress	Hep1	1.19e-05	24	Lcn2/Hp/Apoa4/Apoe/Gclm/Gclc/Trp53inp1/Hspb1/Naprt/Prdx5/Ubqln1/Rack1/Srxn1/Thbs1/Endog/Txnrd1/Park7/Gpx4/Atox1/Rwdd1/Ndufa6/Hsph1/Aldh2/1600014C10Rik
acute inflammatory response	Hep1	1.83e-08	16	Saa2/Saa1/Hp/Serpina3n/Orm2/Ahsg/Orm1/C3/Ednrb/Itih4/Fcgr1/Alox5ap/Fcgr3/Fcer1g/Park7/B4galt1
ribonucleoprotein complex subunit organization	Hep1	0.000446734	13	Rpl6/Rplp0/Rps2/Eif6/Rpl10/Rpsa/Hsp90ab1/Rps5/Rps19/Rpl24/Rpl13a/Rpl11/Rpl3
ribonucleoprotein complex assembly	Hep1	0.000350672	13	Rpl6/Rplp0/Rps2/Eif6/Rpl10/Rpsa/Hsp90ab1/Rps5/Rps19/Rpl24/Rpl13a/Rpl11/Rpl3
acute inflammatory response	Hep2	1.61e-06	10	Saa2/Saa1/Hp/Ahsg/Orm1/Serpina3n/Orm2/Serpina1b/Itih4/C3
ribonucleoprotein complex subunit organization	Hep2	3.13e-05	10	Hsp90ab1/Rplp0/Rpl10/Rpl6/Rpl3/Rpl13a/Rps5/Rpsa/Rps10/Rps19
ribonucleoprotein complex assembly	Hep2	2.37e-05	10	Hsp90ab1/Rplp0/Rpl10/Rpl6/Rpl3/Rpl13a/Rps5/Rpsa/Rps10/Rps19
negative regulation of hydrolase activity	Hep2	1.02e-05	15	Ahsg/Serpina3n/Serpina1a/Serpina1c/Serpina1b/Apcs/Itih4/Serpina3m/Itih3/Serpina1e/A2ml1/Apoa1/Ambp/Mug2/Kng2

[truncated: 6 more sheets: Table S11, Table S12, Table S13, Table S14, Table S15, Table S16]
